# Supplementary material for: Aviation carbon transfer and compensation of international routes in Africa from 2019 to 2021
Source: Sci Data. 2023 May 19;10:306. doi: 10.1038/s41597-023-02219-7 (PMC10198027; doi:10.1038/s41597-023-02219-7)
Supplement: Supplementary file 1 — The CCD and LTO emissions of each route and airline from the international routes in Africa in 2019 [file 41597_2023_2219_MOESM1_ESM.xlsx]

## Sheet: 2019 emissions(tons)
No.	Countries	Cities	Countries	Cities	Egypt Air		Air Algerie		Royal Air Maroc		Tunisair		Nouvelair Tunisie		Badr Airlines		Eritrean Airlines		Nile Air		Ethiopian Airlines		Libyan Airlines		Libyan Wings		Afriqiyah Airways		Etihad Airways		Air Madagascar		Kenya Airways		Angola Airlines		KLM Royal Dutch Airlines		Air Namibia		South African Airways		Airlink		Severstal Air		RwandAir		Air Mauritanie
	国家		国家		CCD	LTO	CCD	LTO	CCD	LTO	CCD	LTO	CCD	LTO	CCD	LTO	CCD	LTO	CCD	LTO	CCD	LTO	CCD	LTO	CCD	LTO	CCD	LTO	CCD	LTO	CCD	LTO	CCD	LTO	CCD	LTO	CCD	LTO	CCD	LTO	CCD	LTO	CCD	LTO	CCD	LTO	CCD	LTO	CCD
1	Algeria	Algiers	Egypt	Sharm el Sheikh	6567.71	588.553
2	Algeria	Algiers	Egypt	Cairo	21629.2	2056.15	18539.3	1762.41
3	Algeria	Algiers	Burkina Faso	Ouagadougou			6561.84	588.553
4	Algeria	Algiers	Côte d'Ivoire	Abidjan			22738.5	1762.84
5	Algeria	Algiers	Mali	Bamako			13192.8	1174.29
6	Algeria	Algiers	Morocco	Casablanca			12389	2630.35	16209.3	3897.99
7	Algeria	Algiers	Niger	Niamey			5612.34	588.553
8	Algeria	Algiers	Senegal	Dakar			16895.3	1467.16
9	Algeria	Algiers	Tunisia	Tunisia			12121	4111.04			12565.1	4289.33	2558.22	873.035
10	Algeria	Algiers	Tunisia	Djerba							3275.69	881.422
11	Algeria	Constantine	Tunisia	Tunisia							1270.63	557.141
12	Algeria	Constantine	Egypt	Cairo			2721.85	292.869
13	Egypt	Cairo	Sudan	Khartoum	43568.5	6754.25									13260	2055.64	3327.95	587.326
14	Egypt	Cairo	Egypt	Aswan	32384.5	9650.8													1269.68	291.067
15	Egypt	Cairo	Nigeria	Lagos	31504.3	2322.45
16	Egypt	Cairo	South Africa	Johannesburg	66914.5	3541.45
17	Egypt	Cairo	Côte d'Ivoire	Abidjan	10885.2	1177.11
18	Egypt	Cairo	Morocco	Casablanca	85113.4	6167.14			85113.4	6167.14
19	Egypt	Cairo	Ghana	Accra	28793.4	1894.81
20	Egypt	Cairo	Kenya	Nairobi	20166.5	2052.82																							16307.5	1761.82
21	Egypt	Cairo	Tanzania	Dar es Salaam	8703.7	881.422
22	Egypt	Cairo	Algeria	Algiers	24711.9	2349.21	55890.6	5120.32
23	Egypt	Cairo	Ethiopia	Addis Ababa	14023.3	1467.86															40573.5	3897.14
24	Egypt	Cairo	Tunisia	Tunisia	16696.1	2055.46					9320.89	1150.97
25	Egypt	Cairo	Nigeria	Abuja	19124.1	1174.29
26	Egypt	Cairo	Mali	Bamako	121596	7937.41
27	Egypt	Cairo	Eritrea	Asmara	17158.9	2483.71
28	Egypt	Cairo	Ghana	Accra	27315.3	1762.84
29	Egypt	Cairo	Côte d'Ivoire	Abidjan	10885.2	1177.11
30	Egypt	Alexandria	Libya	Tripoli																			21808.8	3287.94			11371.2	1746.02
31	Egypt	Alexandria	Libya	Benghazi																			2455.26	582.158			9376.35	2328.63
32	Egypt	Cairo	Rwanda	Kigali	7591.59	588.553
33	Egypt	Cairo	Madagascar	Antananarivo																											57186	1293.23
34	Egypt	Cairo	South Sudan	Juba	5914.08	583.275
35	Egypt	Cairo	Nigeria	Kano	13227.9	1174.29
36	Egypt	Cairo	Nigeria	Abuja	14659.2	1174.29
37	Egypt	Cairo	Uganda	Entebbe	23280.5	2350.46
38	Egypt	Cairo	Chad	N'Djamena	8253.87	873.517
39	Ethiopia	Addis Ababa	Angola	Luanda																	42088.7	3654.16																							3688.3	293.573
40	Ethiopia	Addis Ababa	Benin	Cotonou																	47003	3406.56
41	Ethiopia	Addis Ababa	Botswana	Gaborone																	35494.7	3816.44
42	Ethiopia	Addis Ababa	Burkina Faso	Ouagadougou																	47609.4	5857.66
43	Ethiopia	Addis Ababa	Burundi	Bujumbura																	28898.1	5286.12
44	Ethiopia	Addis Ababa	Equatorial Guinea	Malabo																	52319.4	6716.14
45	Ethiopia	Addis Ababa	Togo	Lomé																	81996.6	5862.2
46	Ethiopia	Addis Ababa	Eritrea	Asmara													2825.46	881.019			18275.3	5286.12
47	Ethiopia	Addis Ababa	Congo	Brazzaville																	39597.6	3899.81
48	Ethiopia	Addis Ababa	The Democratic Republic of the Congo	Kinshasa																	93752.7	10304.9
49	Ethiopia	Addis Ababa	The Democratic Republic of the Congo	Lubumbashi																	38745.4	4290.62
50	Ethiopia	Addis Ababa	The Democratic Republic of the Congo	Kisangani																	9834.9	1467.16
51	Ethiopia	Dire Dawa	Djibouti	DjiboutiDjibouti																	3811.36	2055.71
52	Ethiopia	Addis Ababa	Djibouti	DjiboutiDjibouti																	25583	11748.2											1268.63	415.534
53	Ethiopia	Addis Ababa	Guinea	Conakry																	67924.9	5577.13
54	Ethiopia	Addis Ababa	Ghana	Accra																	58909.1	4846.96
55	Ethiopia	Addis Ababa	Zimbabwe	Harare																	80269.8	12382.5
56	Ethiopia	Addis Ababa	Zimbabwe	Victoria Falls City																	17792.1	1467.16
57	Ethiopia	Addis Ababa	Cameroon	Yaounde																	60362.2	6713.55
58	Ethiopia	Addis Ababa	Cameroon	Douala																	45592	5892.45
59	Ethiopia	Addis Ababa	Comoros	Moroni																	76417.7	8910.81
60	Ethiopia	Addis Ababa	Côte d'Ivoire	Abidjan																	125165	7800.95
61	Ethiopia	Addis Ababa	Kenya	Nairobi																	54194	12741											24628.3	5072.01
62	Ethiopia	Addis Ababa	Kenya	Mombasa																	23985	4111.42
63	Ethiopia	Addis Ababa	Rwanda	Kigali																	44823	7452.57																									5969.7	871.753
64	Ethiopia	Addis Ababa	Madagascar	Antananarivo																	24978.9	2055.71
65	Ethiopia	Addis Ababa	Madagascar	Nosy-Be																	9173.06	881.422
66	Ethiopia	Addis Ababa	Mali	Bamako																	64103.4	4066.61
67	Ethiopia	Addis Ababa	Mozambique	Maputo																	29124.6	2055.71
68	Ethiopia	Addis Ababa	Namibia	Windhoek																	32528.7	2226.94
69	Ethiopia	Addis Ababa	South Africa	Johannesburg																	115687	8958.39
70	Ethiopia	Addis Ababa	South Africa	Cape Town																	105116	5527.21
71	Ethiopia	Addis Ababa	South Sudan	Juba																	9300.9	3404.9
72	Ethiopia	Addis Ababa	Niger	Niamey																	58231.4	4038.2
73	Ethiopia	Addis Ababa	Nigeria	Lagos																	75456.4	5435.72
74	Ethiopia	Addis Ababa	Nigeria	Kano																	13427	1144.79
75	Ethiopia	Addis Ababa	Nigeria	Abuja																	42996.8	3925.08
76	Ethiopia	Addis Ababa	Nigeria	Enugu																	11080.2	881.422
77	Ethiopia	Addis Ababa	Nigeria	Kaduna																	11086.6	881.422
78	Ethiopia	Addis Ababa	Senegal	Dakar																	32577.2	3345.74
79	Ethiopia	Addis Ababa	Seychelles	Seychelles																	18180.8	2055.71
80	Ethiopia	Addis Ababa	Sudan	Khartoum											4022.78	881.07					40452.9	8683.52
81	Ethiopia	Addis Ababa	Tanzania	Kilimanjaro																	23970.3	4943.24
82	Ethiopia	Addis Ababa	Tanzania	Zanzibar																	31949.6	7886.07
83	Ethiopia	Addis Ababa	Tanzania	Dar es Salaam																	51707.2	7454
84	Ethiopia	Addis Ababa	Uganda	Entebbe																	49063.7	9950.31
85	Ethiopia	Addis Ababa	Zambia	Ndola																	20763.3	2055.71
86	Ethiopia	Addis Ababa	Zambia	Lusaka																	79567.8	9794.63
87	Ethiopia	Addis Ababa	Chad	N'Djamena																	24819	2611.74
88	Angola	Luanda	Cabo Verde	Sal																															10540.5	1177.11
89	Angola	Luanda	Congo	Brazzaville																													636.692	208.171	749.888	294.277
90	Angola	Luanda	The Democratic Republic of the Congo	Kinshasa																															6773.26	3343.28
91	Angola	Luanda	Zimbabwe	Harare																															7318.65	1175.23
92	Angola	Luanda	Kenya	Nairobi																													8027.07	831.356
93	Angola	Luanda	Morocco	Casablanca					27318.7	1675.54
94	Angola	Lubango	Namibia	Windhoek																															5012.36	1174.29
95	Angola	Luanda	Namibia	Windhoek																															16777.3	3818.06	25461.2	3946.34	4802.81	569.084
96	Angola	Luanda	South Africa	Johannesburg																															55861.7	6353.77					13216.3	1594.5
97	Angola	Luanda	South Africa	Cape Town																															33594.2	3153.71
98	Angola	Luanda	Sao Tome and Principe	Sao Tomé Island																															7493.68	1467.16
99	Angola	Luanda	Zambia	Lusaka																															6299.12	1175.23
100	Benin	Cotonou	Burkina Faso	Ouagadougou
101	Benin	Cotonou	Equatorial Guinea	Malabo
102	Benin	Cotonou	Equatorial Guinea	Bata
103	Benin	Cotonou	Togo	Lomé
104	Benin	Cotonou	Congo	Pointe-Noire																																													2203.87
105	Benin	Cotonou	Congo	Brazzaville																																													6989.63
106	Benin	Cotonou	Guinea	Conakry																	2112.79	582.08
107	Benin	Cotonou	Gabonese	Libreville																																											10645.9	2642.73	6189.54
108	Benin	Cotonou	Cameroon	Douala																													2911.92	623.155													8593.65	2349.09
109	Benin	Cotonou	Côte d'Ivoire	Abidjan							963.275	291.072																																			2849.96	881.117	1899.97
110	Benin	Cotonou	Kenya	Nairobi																													11112.2	1247.03
111	Benin	Cotonou	Mali	Bamako																																													6598.3
112	Benin	Cotonou	Morocco	Casablanca					13561.2	1174.29
113	Benin	Cotonou	Niger	Niamey
114	Benin	Cotonou	Senegal	Dakar																																											8370.86	1761.44
115	Benin	Cotonou	Tunisia	Tunisia							4327.28	290.242
116	Botswana	Gaborone	Zimbabwe	Harare
117	Botswana	Gaborone	Namibia	Windhoek																																			8479.01	1454.21
118	Botswana	Kasane	South Africa	Johannesburg																																					14436.2	2804.77
119	Botswana	Gaborone	South Africa	Johannesburg																																					20062	9776.16	3352.17	2488.98
120	Botswana	Gaborone	South Africa	Durban																																			7225.68	1454.21
121	Botswana	Maun	South Africa	Cape Town																																					7650.82	1245.48
122	Botswana	Maun	South Africa	Johannesburg																																					10900.8	3165.21
123	Botswana	Francistown	South Africa	Johannesburg
124	Botswana	Gaborone	South Africa	Cape Town
125	Botswana	Gaborone	Zambia	Lusaka
126	Burkina Faso	Ouagadougou	Togo	Lomé
127	Burkina Faso	Ouagadougou	Guinea	Conakry
128	Burkina Faso	Ouagadougou	Ghana	Accra
129	Burkina Faso	Ouagadougou	Côte d'Ivoire	Abidjan
130	Burkina Faso	Ouagadougou	Mali	Bamako
131	Burkina Faso	Ouagadougou	Morocco	Casablanca					15842.9	1762.84
132	Burkina Faso	Ouagadougou	Sierra Leone	Freetown
133	Burkina Faso	Ouagadougou	Senegal	Dakar
134	Burkina Faso	Ouagadougou	Tunisia	Tunisia							6664.93	583.275
135	Burundi	Bujumbura	Kenya	Nairobi																													12291.6	3960.26
136	Burundi	Bujumbura	Rwanda	Kigali																	3981.31	3230.71											3211.31	2974.21													814.774	1089.03
137	Burundi	Bujumbura	Tanzania	Kigoma
138	Burundi	Bujumbura	Uganda	Entebbe
139	Equatorial Guinea	Malabo	Togo	Lomé
140	Equatorial Guinea	Malabo	Congo	Pointe-Noire
141	Equatorial Guinea	Malabo	Congo	Brazzaville
142	Equatorial Guinea	Malabo	Ghana	Accra
143	Equatorial Guinea	Malabo	Gabonese	Libreville					1612.18	587.615
144	Equatorial Guinea	Malabo	Cameroon	Douala																	1476.26	1817.39
145	Equatorial Guinea	Bata	Cameroon	Douala
146	Equatorial Guinea	Malabo	Côte d'Ivoire	Abidjan
147	Equatorial Guinea	Malabo	Morocco	Casablanca					11783.5	881.422
148	Equatorial Guinea	Malabo	Nigeria	Lagos
149	Equatorial Guinea	Malabo	Nigeria	Harcourt
150	Equatorial Guinea	Malabo	Sao Tome and Principe	Sao Tomé Island
151	Togo	Lomé	Gambia	Banjul																	8960.18	1762.84
152	Togo	Lomé	Gambia	Banjul																	12031.1	2348.58
153	Togo	Lomé	Congo	Brazzaville
154	Togo	Lomé	Congo	Pointe-Noire
155	Togo	Lomé	The Democratic Republic of the Congo	Kinshasa
156	Togo	Lomé	Guinea	Conakry
157	Togo	Lomé	Guinea	Conakry
158	Togo	Lomé	Guinea-Bissau	Bissau
159	Togo	Lomé	Ghana	Accra
160	Togo	Lomé	Gabonese	Libreville
161	Togo	Lomé	Cameroon	Douala
162	Togo	Lomé	Côte d'Ivoire	Abidjan
163	Togo	Lomé	Mali	Bamako
164	Togo	Lomé	Morocco	Casablanca					13497.1	1174.29
165	Togo	Lomé	South Africa	Johannesburg																	43385.7	4699.98
166	Togo	Lomé	South Africa	Johannesburg																	32875	3522.87
167	Togo	Lomé	Niger	Niamey
168	Togo	Lomé	Nigeria	Abuja
169	Togo	Lomé	Nigeria	Lagos
170	Togo	Lomé	Senegal	Dakar
171	Togo	Lomé	Sao Tome and Principe	Sao Tomé Island
172	Togo	Lomé	Chad	N'Djamena
173	Togo	Lomé	Chad	N'Djamena
174	Togo	Lomé	Central African	Bangui
175	Eritrea	Asmara	Sudan	Khartoum													4573.18	1467.86
176	Cabo Verde	Espargos	Gambia	Banjul
177	Cabo Verde	Praia	Guinea-Bissau	Bissau					5302.68	1175.23											401.492	155.632
178	Cabo Verde	Praia	Morocco	Casablanca					21436.8	2644.27
179	Cabo Verde	Praia	Senegal	Dakar
180	Cabo Verde	Espargos	Senegal	Dakar
181	Cabo Verde	Espargos	Sao Tome and Principe	Sao Tomé Island																															7534.44	588.553
182	Gambia	Banjul	Guinea	Conakry																	706.026	466.897
183	Gambia	Banjul	Guinea-Bissau	Bissau
184	Gambia	Banjul	Ghana	Accra
185	Gambia	Banjul	Liberia	Monrovia
186	Gambia	Banjul	Morocco	Casablanca					17857.1	2055.71
187	Gambia	Banjul	Sierra Leone	Freetown
188	Gambia	Banjul	Senegal	Dakar																	292.304	466.804
189	Congo	Brazzaville	The Democratic Republic of the Congo	Kinshasa					162.203	880.859																							305.841	1418.06	58.3408	293.62
190	Congo	Pointe-Noire	The Democratic Republic of the Congo	Kinshasa
191	Congo	Brazzaville	Gabonese	Libreville																																													5958.45
192	Congo	Pointe-Noire	Gabonese	Libreville
193	Congo	Pointe-Noire	Gabonese	Port Gentil
194	Congo	Brazzaville	Cameroon	Douala																																											2589.74	522.651
195	Congo	Pointe-Noire	Cameroon	Douala
196	Congo	Pointe-Noire	Côte d'Ivoire	Abidjan
197	Congo	Brazzaville	Kenya	Nairobi																													15358.8	1662.71
198	Congo	Brazzaville	Rwanda	Kigali																																											5167.66	881.422
199	Congo	Brazzaville	Mali	Bamako																																													3812.18
200	Congo	Brazzaville	Mali	Bamako																																													4116.51
201	Congo	Brazzaville	Mali	Bamako
202	Congo	Brazzaville	Mauritania	Nouakchott																																													10293.7
203	Congo	Brazzaville	Morocco	Casablanca					42483.8	2935.73
204	The Democratic Republic of the Congo	Kinshasa	Gabonese	Libreville																																											7486.92	1761.82
205	The Democratic Republic of the Congo	Kinshasa	Côte d'Ivoire	Abidjan
206	The Democratic Republic of the Congo	Kinshasa	Kenya	Nairobi																													38724.1	4001.38
207	The Democratic Republic of the Congo	Lubumbashi	Kenya	Nairobi																													11025.6	2214.42
208	The Democratic Republic of the Congo	Kinshasa	Rwanda	Kigali																																											8314.19	1165.47
209	The Democratic Republic of the Congo	Goma	Malawi	Lilongwe																	1783.58	292.869
210	The Democratic Republic of the Congo	Lubumbashi	Malawi	Lilongwe																	4187.57	1174.29
211	The Democratic Republic of the Congo	Kinshasa	Morocco	Casablanca					69266.5	5287.23
212	The Democratic Republic of the Congo	Kinshasa	South Africa	Johannesburg																																					14585.1	1454
213	The Democratic Republic of the Congo	Lubumbashi	South Africa	Johannesburg																																					3922.99	1088.93
214	The Democratic Republic of the Congo	Goma	Uganda	Entebbe																	9959.64	2582.22
215	The Democratic Republic of the Congo	Lubumbashi	Zambia	Ndola																													1573.24	916.592
216	Djibouti	Djibouti	Kenya	Nairobi																													12472.9	1870.55
217	Djibouti	Djibouti	Somalia	Mogadishu																													1343.27	535.559
218	Djibouti	Djibouti	Somalia	Hargeisa
219	Guinea	Conakry	Ghana	Accra																	1522.94	466.897
220	Guinea	Conakry	Côte d'Ivoire	Abidjan																	19433.1	4457.73
221	Guinea	Conakry	Mali	Bamako																	307.374	155.508
222	Guinea	Conakry	Mauritania	Nouakchott																																													4432.73
223	Guinea	Conakry	Morocco	Casablanca					38019.5	3786.03
224	Guinea	Conakry	Sierra Leone	Freetown																	219.94	466.3																											313.997
225	Guinea	Conakry	Senegal	Dakar																	2389.35	1244.49																											3001.86
226	Guinea	Conakry	Tunisia	Tunisia							16893.2	1163.76
227	Guinea-Bissau	Bissau	Morocco	Casablanca					33818.2	4111.42
228	Guinea-Bissau	Bissau	Senegal	Dakar
229	Ghana	Accra	Côte d'Ivoire	Abidjan	1739.11	587.451																																			3576.11	2065.08
230	Ghana	Accra	Kenya	Nairobi																													31299.8	2055.71
231	Ghana	Accra	Liberia	Monrovia																													11278	2349.65
232	Ghana	Accra	Rwanda	Kigali																																											14813	1174.29
233	Ghana	Accra	Morocco	Casablanca					23527.3	2055.71
234	Ghana	Accra	South Africa	Johannesburg																																					113439	8513.7
235	Ghana	Accra	Nigeria	Lagos
236	Ghana	Accra	Nigeria	Abuja																																											1308.9	293.637
237	Ghana	Accra	Nigeria	Harcourt
238	Ghana	Accra	Sierra Leone	Freetown																													29061.8	6460.32
239	Ghana	Accra	Sao Tome and Principe	Sao Tomé Island
240	Gabonese	Libreville	Cameroon	Yaounde																	11764.6	4192.78											4963.84	1246.78
241	Gabonese	Libreville	Cameroon	Douala																																											2653.22	881.177
242	Gabonese	Libreville	Côte d'Ivoire	Abidjan
243	Gabonese	Libreville	Kenya	Nairobi																													11659.1	1038.36
244	Gabonese	Libreville	Rwanda	Kigali																																											9565.14	1762.84
245	Gabonese	Libreville	Mali	Bamako
246	Gabonese	Libreville	Morocco	Casablanca					30000.7	2055.71
247	Gabonese	Libreville	South Africa	Johannesburg
248	Gabonese	Libreville	Nigeria	Lagos
249	Gabonese	Libreville	Sao Tome and Principe	Sao Tomé Island
250	Zimbabwe	Harare	Kenya	Nairobi																													32911.4	4010.84
251	Zimbabwe	Victoria Falls City	Kenya	Nairobi																													14365.2	1762.84
252	Zimbabwe	Harare	Rwanda	Kigali																																											15468.8	2341.24
253	Zimbabwe	Harare	Malawi	Lilongwe																	2742.64	1711.17
254	Zimbabwe	Harare	Namibia	Windhoek																																			5287.73	881.447
255	Zimbabwe	Victoria Falls City	Namibia	Windhoek																																			6276.7	1142.62
256	Zimbabwe	Bulawayo	South Africa	Johannesburg																																					10647.6	2700.89
257	Zimbabwe	Victoria Falls City	South Africa	Cape Town																													6445.54	881.422							11188.2	1247.03
258	Zimbabwe	Harare	South Africa	Cape Town																																											11357.5	1467.16
259	Zimbabwe	Victoria Falls City	South Africa	Johannesburg																																					17818.3	4951.79
260	Zimbabwe	Harare	South Africa	Johannesburg																																					37736	8079.13
261	Zimbabwe	Harare	Tanzania	Dar es Salaam
262	Zimbabwe	Harare	Zambia	Lusaka																	8358.83	3747.94											3929.11	1265.3	904.548	293.706											489.488	174.38
263	Cameroon	Yaounde	Côte d'Ivoire	Abidjan
264	Cameroon	Douala	Côte d'Ivoire	Abidjan
265	Cameroon	Yaounde	Kenya	Nairobi																													10752.1	830.692
266	Cameroon	Douala	Kenya	Nairobi																													12321.7	1662.71
267	Cameroon	Douala	Rwanda	Kigali																																											15660.5	2405.53
268	Cameroon	Yaounde	Morocco	Casablanca					11858.1	881.422
269	Cameroon	Douala	Morocco	Casablanca					62459.4	5286.12
270	Cameroon	Douala	South Africa	Johannesburg
271	Cameroon	Douala	Nigeria	Lagos
272	Cameroon	Yaounde	Nigeria	Abuja
273	Cameroon	Douala	Senegal	Dakar
274	Cameroon	Douala	Sao Tome and Principe	Sao Tomé Island
275	Cameroon	Douala	Chad	N'Djamena	3629.69	873.188															2091.18	777.869
276	Cameroon	Maroua	Chad	N'Djamena
277	Cameroon	Yaounde	Chad	N'Djamena
278	Cameroon	Douala	Central African	Bangui					4254.14	880.952											858.937	311.099											4448.5	830.913
279	Comoros	Moroni	Kenya	Nairobi																									3597.44	587.273			17413.8	2764.53
280	Comoros	Moroni	Madagascar	Antananarivo																											4447.3	1468.37	4785.63	1002.83
281	Comoros	Moroni	Madagascar	Nosy-Be																	2527.65	881.422
282	Comoros	Moroni	Seychelles	Seychelles
283	Comoros	Moroni	Tanzania	Dar es Salaam																	10441.9	3340.94
284	Côte d'Ivoire	Abidjan	Kenya	Nairobi																													20196.7	1174.29
285	Côte d'Ivoire	Abidjan	Liberia	Monrovia
286	Côte d'Ivoire	Abidjan	Mali	Bamako																																													4153.44
287	Côte d'Ivoire	Bouake	Mali	Bamako
288	Côte d'Ivoire	Abidjan	Morocco	Casablanca					47061.5	4111.42
289	Côte d'Ivoire	Abidjan	South Africa	Johannesburg																																					11507.7	1439.39
290	Côte d'Ivoire	Abidjan	Niger	Niamey							1530.24	290.986
291	Côte d'Ivoire	Abidjan	Nigeria	Abuja
292	Côte d'Ivoire	Abidjan	Nigeria	Lagos
293	Côte d'Ivoire	Abidjan	Senegal	Dakar																													8343.79	1174.85													3664.67	587.427	6852.7
294	Côte d'Ivoire	Abidjan	Tunisia	Tunisia							16491.8	1150.72
295	Côte d'Ivoire	Abidjan	Chad	N'Djamena
296	Kenya	Mombasa	Rwanda	Kigali																																											2016.08	622.032
297	Kenya	Nairobi	Rwanda	Kigali																													20262.4	5415.5													18942.2	6514.87
298	Kenya	Nairobi	Madagascar	Antananarivo																									2253.14	415.488			31439.4	4097.27
299	Kenya	Nairobi	Malawi	Lilongwe																	6456.77	1174.44											14094.5	2284.69
300	Kenya	Nairobi	Malawi	Blantyre																													1722.7	466.897
301	Kenya	Nairobi	Mali	Bamako																													2.66128	881.422
302	Kenya	Nairobi	Mauritius	Mauritius																													31389.4	2542.97
303	Kenya	Nairobi	Mozambique	Maputo																													27690.2	2665.35
304	Kenya	Nairobi	Mozambique	Nampula																													7897.94	1661.38
305	Kenya	Nairobi	South Africa	Johannesburg																													110945	9917.74							33648.6	3175.88
306	Kenya	Nairobi	South Africa	Cape Town																									33419.7	4111.99			59595.4	6167.98
307	Kenya	Nairobi	South Sudan	Juba																													11355.1	2285.01
308	Kenya	Nairobi	Nigeria	Lagos																													40656.6	2937.13
309	Kenya	Nairobi	Sierra Leone	Freetown																													26900.9	2348.58
310	Kenya	Nairobi	Sierra Leone	Freetown																													18930.4	1762.84
311	Kenya	Nairobi	Seychelles	Seychelles																													33220.5	3839.19
312	Kenya	Nairobi	Sudan	Khartoum																													9807.55	1123.73
313	Kenya	Nairobi	Somalia	Mogadishu																													7734.27	730.185
314	Kenya	Nairobi	Somalia	kismayu
315	Kenya	Nairobi	Somalia	Galkayo
316	Kenya	Nairobi	Zambia	Lusaka																													35898.5	4533.33
317	Kenya	Nairobi	Zambia	Ndola																													13193.1	2593.02
318	Kenya	Nairobi	Zambia	Livingstone																													9799.9	1174.29
319	Kenya	Nairobi	Chad	N'Djamena					9680.97	881.422
320	Kenya	Nairobi	Central African	Bangui																													12222.9	1662.71
321	Liberia	Monrovia	Morocco	Casablanca					12479.1	1174.29
322	Liberia	Monrovia	Nigeria	Lagos
323	Liberia	Monrovia	Sierra Leone	Freetown																	772.425	466.748											3386.55	1174.85
324	Libya	Tripoli	Niger	Niamey
325	Libya	Tripoli	Tunisia	Tunisia																			15528	5895.86	15322.2	6098.25
326	Libya	Benghazi	Tunisia	Tunisia																			4309.72	872.819
327	Libya	Tripoli	Tunisia	Sfax																			4954.56	2327.52
328	Libya	Misrata	Tunisia	Tunisia																			2731.95	872.4
329	Libya	Tripoli	Tunisia	Monastir																			1295.1	466.356
330	Libya	Misrata	Tunisia	Sfax																			967.605	348.601
331	Rwanda	Kigali	South Africa	Johannesburg																																											44714.1	6972.22
332	Rwanda	Kigali	South Africa	Cape Town																																											20624.5	2934.32
333	Rwanda	Kigali	South Sudan	Juba																																											3434.59	2177.86
334	Rwanda	Kigali	Nigeria	Abuja																																											12761.4	1174.29
335	Rwanda	Kigali	Nigeria	Lagos																																											36385.9	3147.7
336	Rwanda	Kigali	Tanzania	Seronera
337	Rwanda	Kigali	Tanzania	Kilimanjaro																																											3001.9	1244.06
338	Rwanda	Kigali	Tanzania	Manyara
339	Rwanda	Kigali	Tanzania	Mwanza
340	Rwanda	Kigali	Tanzania	Dar es Salaam																																											8268.41	3266.79
341	Rwanda	Kigali	Uganda	Entebbe	1406.08	587.372																															9062.95	4603.89									22734.9	8533.36
342	Rwanda	Kigali	Zambia	Lusaka																																											22518.6	3607.01
343	Madagascar	Antananarivo	Mauritius	Mauritius																											4282.09	951.271
344	Madagascar	Nosy-Be	Mozambique	Beira																																					1108.49	311.762
345	Madagascar	Antananarivo	South Africa	Johannesburg																											4861.94	587.615									12718.7	1402.67
346	Madagascar	Nosy-Be	South Africa	Johannesburg																																					4012.65	832.684
347	Madagascar	Antananarivo	Seychelles	Seychelles
348	Malawi	Lilongwe	Mozambique	Nampula																													3464.97	1037.87
349	Malawi	Lilongwe	South Africa	Johannesburg																	12487.4	2055.71																			11730	2037.28
350	Malawi	Blantyre	South Africa	Johannesburg																	3689.91	1088.93
351	Malawi	Blantyre	Tanzania	Dar es Salaam																	2941.04	1088.93
352	Malawi	Lilongwe	Zambia	Lusaka																	2728.62	1711.41
353	Mali	Bamako	Mauritania	Nouakchott																																													9936.8
354	Mali	Bamako	Morocco	Casablanca					36791.8	4111.42
355	Mali	Bamako	Niger	Niamey																	2431.24	556.468
356	Mali	Bamako	Senegal	Dakar							5492.94	1164.01									15597.3	4490.15											2478.3	587.273															4863.77
357	Mali	Bamako	Tunisia	Tunisia							27590.8	2617.2
358	Mauritius	Mauritius	South Africa	Johannesburg																																					58853.8	5468.07
359	Mauritius	Mauritius	South Africa	Durban
360	Mauritius	Mauritius	South Africa	Cape Town
361	Mauritius	Mauritius	Seychelles	Seychelles
362	Mauritius	Mauritius	Tanzania	Dar es Salaam																													2860.7	278.57
363	Mauritania	Nouakchott	Morocco	Casablanca					15536.2	2055.71																																							13620.2
364	Mauritania	Nouakchott	Sierra Leone	Freetown																																													722.958
365	Mauritania	Nouakchott	Senegal	Dakar																																													5842.23
366	Mauritania	Nouakchott	Tunisia	Tunisia							8220.86	582.344																																					13086.2
367	Morocco	Casablanca	Niger	Niamey					26608.7	2937.13
368	Morocco	Casablanca	Nigeria	Lagos					57579.7	4992.85
369	Morocco	Casablanca	Sierra Leone	Freetown					11964.6	1174.29
370	Morocco	Casablanca	Senegal	Dakar					104278	11532.5
371	Morocco	Casablanca	Tunisia	Tunisia					29114.4	4405.7	21883.8	3207.14
372	Morocco	Casablanca	Chad	N'Djamena					18547.8	1760.59
373	Morocco	Casablanca	Central African	Bangui					9661.93	882.83
374	Mozambique	Nampula	South Africa	Johannesburg																																					11165.1	1246.46
375	Mozambique	Tete	South Africa	Johannesburg																																					4504.07	934.035
376	Mozambique	Vilanculos	South Africa	Johannesburg																																					12687.6	2439.91
377	Mozambique	Pemba	South Africa	Johannesburg																																					10790.6	1039.19
378	Mozambique	Beira	South Africa	Johannesburg																																					9928.8	1661.38
379	Mozambique	Maputo	South Africa	Johannesburg																																					13626.8	6111.61
380	Mozambique	Pemba	Tanzania	Dar es Salaam
381	Namibia	Walvis Bay	South Africa	Cape Town																																			8981	2037.28	3387.78	1220.52
382	Namibia	Walvis Bay	South Africa	Johannesburg																																			2508.44	1088.93	10880	2424.19	2496.68	1088.93
383	Namibia	Windhoek	South Africa	Cape Town																																			22015.7	5725.73	14847.8	2908.55
384	Namibia	Oranjemund	South Africa	Cape Town
385	Namibia	Windhoek	South Africa	Johannesburg																																			17824.7	4352.4	24340.6	5725.44
386	Namibia	Windhoek-Eros	South Africa	Johannesburg
387	Namibia	Windhoek-Eros	South Africa	Cape Town
388	Namibia	Windhoek	South Africa	Durban																																			4496.27	832.684
389	Namibia	Windhoek	Zambia	Lusaka																																			2123.77	933.794
390	South Africa	Johannesburg	Nigeria	Lagos																																					69902.5	5051.71
391	South Africa	Johannesburg	Senegal	Dakar																																					42219.9	2101.97
392	South Africa	Johannesburg	Seychelles	Seychelles
393	South Africa	Johannesburg	Tanzania	Dar es Salaam																																					25146.9	2910.39
394	South Africa	Johannesburg	Tanzania	Zanzibar
395	South Africa	Lanseria	Tanzania	Zanzibar
396	South Africa	Johannesburg	Uganda	Entebbe																																					17981	1746.24
397	South Africa	Johannesburg	Zambia	Ndola																																					18265.8	3208.91
398	South Africa	Johannesburg	Zambia	Lusaka																																					47578.4	10048.5					5935.18	1309.07
399	South Africa	Johannesburg	Zambia	Livingstone																																					10937.7	2763.68
400	South Africa	Nelspruit	Zambia	Livingstone																																					4116.77	1193.29
401	South Africa	Durban	Zambia	Lusaka
402	South Africa	Cape Town	Zambia	Livingstone																													9086.01	1174.29
403	South Sudan	Juba	Sudan	Khartoum											4293.4	881.422
404	South Sudan	Juba	Uganda	Entebbe																	1677.57	1088.99																									3704.24	2177.98
405	Niger	Niamey	Nigeria	Kano																	933.435	466.897
406	Niger	Niamey	Tunisia	Tunisia							12162.5	1163.76
407	Niger	Niamey	Chad	N'Djamena					5244.46	881.422
408	Nigeria	Lagos	Senegal	Dakar
409	Nigeria	Kano	Sudan	Khartoum											5457.19	587.615	16371.6	1762.84
410	Nigeria	Kano	Chad	N'Djamena																	1872.16	933.794
411	Nigeria	Abuja	Chad	N'Djamena																	2682.47	657.129
412	Sierra Leone	Freetown	Senegal	Dakar																																													1277.19
413	Senegal	Dakar	Tunisia	Tunisia							22255.1	2035.6
414	Sudan	Khartoum	Tunisia	Tunisia							8066.62	583.275
415	Sudan	Khartoum	Chad	N'Djamena																	2532.6	622.032
416	Tanzania	Seronera	Uganda	Entebbe
417	Tanzania	Kilimanjaro	Uganda	Entebbe
418	Tanzania	Dar es Salaam	Uganda	Entebbe
419	Tanzania	Dar es Salaam	Zambia	Lusaka
420	Uganda	Entebbe	Central African	Bangui																													4754.25	623.019
421	Chad	N'Djamena	Central African	Bangui																	1698.89	623.523
[truncated: 99 more columns]
