# Supplementary material for: Aviation carbon transfer and compensation of international routes in Africa from 2019 to 2021
Source: Sci Data. 2023 May 19;10:306. doi: 10.1038/s41597-023-02219-7 (PMC10198027; doi:10.1038/s41597-023-02219-7)
Supplement: Supplementary file 2 — The CCD and LTO emissions of each route and airline from the international routes in Africa in 2020 [file 41597_2023_2219_MOESM2_ESM.xlsx]

## Sheet: 2020emissions(tons)
No.	Countries	Cities	Countries	Cities	Precision Air		Ultimate Jetcharters		Tunisair		Aerolíneas Sosa		Air Uganda		Tarco Air		Badr Airlines		Air Seychelles		RwandAir		Proflight Zambia		Airlink		Corendon Airlines		Safair		Bismillah Airlines		South African Airways		Swe Fly		Air Namibia		ZanAir		LAM		Air Sénégal International		Air Arabia Maroc		Air Burkina		Turkish Airlines
	国家		国家		CCD	LTO	CCD	LTO	CCD	LTO	CCD	LTO	CCD	LTO	CCD	LTO	CCD	LTO	CCD	LTO	CCD	LTO	CCD	LTO	CCD	LTO	CCD	LTO	CCD	LTO	CCD	LTO	CCD	LTO	CCD	LTO	CCD	LTO	CCD	LTO	CCD	LTO	CCD	LTO	CCD	LTO	CCD	LTO	CCD
1	Algeria	Algiers	Egypt	Cairo
2	Algeria	Algiers	Burkina Faso	Ouagadougou
3	Algeria	Algiers	Côte d'Ivoire	Abidjan
4	Algeria	Algiers	Mali	Bamako
5	Algeria	Algiers	Mauritania	Nouakchott
6	Algeria	Algiers	Morocco	Casablanca
7	Algeria	Algiers	Niger	Niamey
8	Algeria	Algiers	Senegal	Dakar
9	Algeria	Algiers	Tunisia	Tunisia																																													907.83
10	Egypt	Cairo	Ethiopia	Addis Ababa
11	Egypt	Cairo	The Democratic Republic of the Congo	Kinshasa
12	Egypt	Cairo	Guinea	Conakry
13	Egypt	Cairo	Gabonese	Libreville
14	Egypt	Cairo	Cameroon	Douala
15	Egypt	Alexandria	Libya	Benghazi
16	Egypt	Alexandria	Libya	Tripoli
17	Egypt	Cairo	Morocco	Rabat
18	Egypt	Cairo	Morocco	Casablanca
19	Egypt	Cairo	South Sudan	Juba
20	Egypt	Cairo	Niger	Niamey
21	Egypt	Cairo	Nigeria	Abuja
22	Egypt	Cairo	Nigeria	Lagos
23	Egypt	Cairo	Sudan	Khartoum											9400.54	1464.34	26340.5	3887.4
24	Egypt	Cairo	Sudan	Port Sudan													4862.19	843.146
25	Egypt	Cairo	Tanzania	Dar es Salaam
26	Egypt	Cairo	Tunisia	Tunisia					2406.84	290.242
27	Ethiopia	Addis Ababa	Benin	Cotonou
28	Ethiopia	Addis Ababa	Burkina Faso	Ouagadougou
29	Ethiopia	Addis Ababa	Equatorial Guinea	Malabo
30	Ethiopia	Addis Ababa	Togo	Lomé																																	24545.8	2159.08
31	Ethiopia	Addis Ababa	Congo	Brazzaville
32	Ethiopia	Addis Ababa	Congo	Pointe-Noire
33	Ethiopia	Addis Ababa	Djibouti	DjiboutiDjibouti
34	Ethiopia	Addis Ababa	Guinea	Conakry
35	Ethiopia	Addis Ababa	Ghana	Accra
36	Ethiopia	Addis Ababa	Gabonese	Libreville
37	Ethiopia	Addis Ababa	Zimbabwe	Harare
38	Ethiopia	Addis Ababa	Cameroon	Yaounde
39	Ethiopia	Addis Ababa	Cameroon	Douala
40	Ethiopia	Addis Ababa	Comoros	Moroni
41	Ethiopia	Addis Ababa	Côte d'Ivoire	Abidjan
42	Ethiopia	Addis Ababa	Mali	Bamako
43	Ethiopia	Addis Ababa	Mozambique	Maputo
44	Ethiopia	Addis Ababa	South Africa	Johannesburg																													4213.54	290.242
45	Ethiopia	Addis Ababa	South Sudan	Juba
46	Ethiopia	Addis Ababa	Nigeria	Lagos
47	Ethiopia	Addis Ababa	Senegal	Dakar
48	Ethiopia	Addis Ababa	Seychelles	Seychelles
49	Ethiopia	Addis Ababa	Sudan	Khartoum													5550.29	1171.47
50	Ethiopia	Addis Ababa	Somalia	Hargeisa
51	Ethiopia	Addis Ababa	Somalia	Mogadishu
52	Ethiopia	Addis Ababa	Tanzania	Zanzibar
53	Ethiopia	Addis Ababa	Tanzania	Dar es Salaam
54	Ethiopia	Addis Ababa	Tanzania	Kilimanjaro
55	Ethiopia	Addis Ababa	Zambia	Ndola
56	Ethiopia	Addis Ababa	Zambia	Lusaka
57	Angola	Luanda	Cabo Verde	Espargos
58	Angola	Luanda	Congo	Brazzaville
59	Angola	Luanda	The Democratic Republic of the Congo	Kinshasa
60	Angola	Luanda	Zimbabwe	Harare
61	Angola	Luanda	Mozambique	Maputo
62	Angola	Luanda	Namibia	Windhoek
63	Angola	Lubango	Namibia	Windhoek
64	Angola	Luanda	South Africa	Cape Town
65	Angola	Luanda	South Africa	Johannesburg																					6319.76	621.525
66	Angola	Luanda	Nigeria	Lagos
67	Angola	Luanda	Nigeria	Abuja
68	Angola	Luanda	Sao Tome and Principe	Sao Tomé Island
69	Angola	Luanda	Zambia	Lusaka
70	Benin	Cotonou	Burkina Faso	Ouagadougou																																											4700.01	1038.07
71	Benin	Cotonou	Equatorial Guinea	Malabo
72	Benin	Cotonou	Equatorial Guinea	Bata
73	Benin	Cotonou	Togo	Lomé
74	Benin	Cotonou	Congo	Pointe-Noire
75	Benin	Cotonou	Ghana	Accra
76	Benin	Cotonou	Gabonese	Libreville																	7525.59	1757.21
77	Benin	Cotonou	Cameroon	Douala																	11303.9	2635.82
78	Benin	Cotonou	Côte d'Ivoire	Abidjan																																													4383.18
79	Benin	Cotonou	Rwanda	Kigali																	11437.5	1464.34
80	Benin	Cotonou	Mali	Bamako
81	Benin	Cotonou	Mauritania	Nouakchott
82	Benin	Cotonou	Nigeria	Abuja
83	Benin	Cotonou	Senegal	Dakar																	5728.32	585.737
84	Benin	Cotonou	Tunisia	Tunisia					3914.83	290.242
85	Botswana	Gaborone	Zimbabwe	Harare
86	Botswana	Gaborone	Namibia	Windhoek																																	2275.7	1085.95
87	Botswana	Kasane	South Africa	Johannesburg																					17254.6	2900.45
88	Botswana	Gaborone	South Africa	Durban																																	2216.36	1241.08
89	Botswana	Maun	South Africa	Johannesburg																					12636.6	3415.93
90	Botswana	Francistown	South Africa	Johannesburg
91	Botswana	Maun	South Africa	Cape Town																					3705.77	1085.95
92	Botswana	Gaborone	South Africa	Johannesburg																					6022.36	3259.81
93	Botswana	Gaborone	South Africa	Cape Town
94	Botswana	Gaborone	Zambia	Lusaka
95	Burkina Faso	Ouagadougou	Togo	Lomé																																											6263.5	1453.3
96	Burkina Faso	Ouagadougou	Ghana	Accra																																											5372.38	1243.49
97	Burkina Faso	Ouagadougou	Côte d'Ivoire	Abidjan					1404.9	290.242																																					8407.08	2073.95
98	Burkina Faso	Bobo-Dioulasso	Côte d'Ivoire	Abidjan																																											1537.71	414.35
99	Burkina Faso	Ouagadougou	Mali	Bamako																																							4552.66	1160.97			8329.12	2076.15
100	Burkina Faso	Ouagadougou	Niger	Niamey																																											4125.64	1450.22
101	Burkina Faso	Ouagadougou	Senegal	Dakar																																											20540.5	3317
102	Burkina Faso	Ouagadougou	Tunisia	Tunisia					6316.39	580.484
103	Burundi	Bujumbura	Rwanda	Kigali																	423.31	620.54
104	Burundi	Bujumbura	Tanzania	Kigoma
105	Burundi	Bujumbura	Tanzania	Dar es Salaam
106	Burundi	Bujumbura	Uganda	Entebbe									2576.43	695.53
107	Equatorial Guinea	Malabo	Togo	Lomé
108	Equatorial Guinea	Malabo	Congo	Pointe-Noire
109	Equatorial Guinea	Malabo	Congo	Brazzaville
110	Equatorial Guinea	Malabo	Gabonese	Libreville
111	Equatorial Guinea	Malabo	Cameroon	Douala
112	Equatorial Guinea	Bata	Cameroon	Douala
113	Equatorial Guinea	Malabo	Côte d'Ivoire	Abidjan
114	Equatorial Guinea	Malabo	Morocco	Casablanca
115	Equatorial Guinea	Malabo	Nigeria	Harcourt
116	Equatorial Guinea	Malabo	Senegal	Dakar
117	Equatorial Guinea	Malabo	Sao Tome and Principe	Sao Tomé Island
118	Equatorial Guinea	Malabo	Chad	N'Djamena
119	Togo	Lomé	Gambia	Banjul
120	Togo	Lomé	Congo	Brazzaville
121	Togo	Lomé	Congo	Pointe-Noire
122	Togo	Lomé	The Democratic Republic of the Congo	Kinshasa
123	Togo	Lomé	Guinea	Conakry
124	Togo	Lomé	Guinea-Bissau	Bissau
125	Togo	Lomé	Ghana	Accra
126	Togo	Lomé	Gabonese	Libreville
127	Togo	Lomé	Cameroon	Douala
128	Togo	Lomé	Cameroon	Yaounde
129	Togo	Lomé	Côte d'Ivoire	Abidjan
130	Togo	Lomé	Liberia	Monrovia
131	Togo	Lomé	Mali	Bamako
132	Togo	Lomé	South Africa	Johannesburg
133	Togo	Lomé	Niger	Niamey
134	Togo	Lomé	Nigeria	Abuja
135	Togo	Lomé	Nigeria	Lagos
136	Togo	Lomé	Sierra Leone	Freetown
137	Togo	Lomé	Senegal	Dakar
138	Togo	Lomé	Chad	N'Djamena
139	Togo	Lomé	Central African	Bangui
140	Eritrea	Asmara	Sudan	Khartoum											2840.49	878.606
141	Cabo Verde	Praia	Guinea-Bissau	Bissau
142	Cabo Verde	Praia	Senegal	Dakar																																							4417.24	1491.27
143	Cabo Verde	Espargos	Senegal	Dakar
144	Cabo Verde	Espargos	Sao Tome and Principe	Sao Tomé Island
145	Gambia	Banjul	Guinea-Bissau	Bissau																																							409.354	465.405
146	Gambia	Banjul	Ghana	Accra
147	Gambia	Banjul	Liberia	Monrovia
148	Gambia	Banjul	Nigeria	Lagos							18871.2	1801.86
149	Gambia	Banjul	Sierra Leone	Freetown
150	Gambia	Banjul	Senegal	Dakar							1560.12	878.606																															3315.62	2402.05
151	Congo	Brazzaville	The Democratic Republic of the Congo	Kinshasa
152	Congo	Pointe-Noire	The Democratic Republic of the Congo	Kinshasa
153	Congo	Brazzaville	Gabonese	Libreville
154	Congo	Pointe-Noire	Gabonese	Libreville
155	Congo	Pointe-Noire	Gabonese	Port Gentil
156	Congo	Brazzaville	Cameroon	Douala																	2504.47	521.647
157	Congo	Brazzaville	Côte d'Ivoire	Abidjan
158	Congo	Brazzaville	Rwanda	Kigali																	3693.61	521.647
159	Congo	Brazzaville	Mauritania	Nouakchott
160	The Democratic Republic of the Congo	Kinshasa	Gabonese	Libreville																	6540.18	1043.29																											1192.92
161	The Democratic Republic of the Congo	Kinshasa	Rwanda	Kigali																	8525.53	1217.18
162	The Democratic Republic of the Congo	Kinshasa	South Africa	Johannesburg
163	The Democratic Republic of the Congo	Lubumbashi	South Africa	Johannesburg																											517.117	155.135
164	The Democratic Republic of the Congo	Lubumbashi	Zambia	Lusaka
165	The Democratic Republic of the Congo	Lubumbashi	Zambia	Ndola
166	Djibouti	Djibouti	Kenya	Nairobi
167	Djibouti	Djibouti	Somalia	Mogadishu																																													2676.26
168	Guinea	Conakry	Côte d'Ivoire	Abidjan
169	Guinea	Conakry	Mali	Bamako
170	Guinea	Conakry	Mauritania	Nouakchott
171	Guinea	Conakry	Morocco	Casablanca
172	Guinea	Conakry	Senegal	Dakar																																							7844.16	2031.69
173	Guinea	Conakry	Tunisia	Tunisia					4445.75	290.242
174	Guinea-Bissau	Bissau	Senegal	Dakar																																							245.33	310.27
175	Ghana	Accra	Cameroon	Yaounde
176	Ghana	Accra	Côte d'Ivoire	Abidjan
177	Ghana	Accra	Liberia	Monrovia							4091.11	772.227
178	Ghana	Accra	Rwanda	Kigali																	52646	4100.16
179	Ghana	Accra	Mali	Bamako
180	Ghana	Accra	Niger	Niamey
181	Ghana	Accra	Nigeria	Lagos							17342.5	5920.41
182	Ghana	Accra	Nigeria	Abuja							2523.41	1085.95
183	Ghana	Accra	Sierra Leone	Freetown
184	Ghana	Accra	Senegal	Dakar																																							7722.27	772.227
185	Ghana	Accra	Senegal	Dakar
186	Ghana	Accra	Sao Tome and Principe	Sao Tomé Island
187	Ghana	Accra	Chad	N'Djamena
188	Ghana	Accra	Central African	Bangui
189	Gabonese	Libreville	Cameroon	Yaounde
190	Gabonese	Libreville	Cameroon	Douala																	3991.49	878.606
191	Gabonese	Libreville	Côte d'Ivoire	Abidjan
192	Gabonese	Libreville	Rwanda	Kigali																	2349.08	347.765
193	Gabonese	Libreville	Morocco	Casablanca
194	Gabonese	Libreville	South Africa	Johannesburg
195	Gabonese	Libreville	Nigeria	Lagos
196	Gabonese	Libreville	Senegal	Dakar
197	Gabonese	Libreville	Sao Tome and Principe	Sao Tomé Island
198	Zimbabwe	Harare	Rwanda	Kigali																	12203.3	1693.12
199	Zimbabwe	Harare	Malawi	Lilongwe
200	Zimbabwe	Harare	Namibia	Windhoek																																	1963.72	620.54
201	Zimbabwe	Victoria Falls City	Namibia	Windhoek																																	2179.96	930.81
202	Zimbabwe	Bulawayo	South Africa	Johannesburg																					7362.56	2225.9
203	Zimbabwe	Victoria Falls City	South Africa	Cape Town																					11319.1	1243.05
204	Zimbabwe	Harare	South Africa	Cape Town																	21507.8	2342.95
205	Zimbabwe	Victoria Falls City	South Africa	Nelspruit
206	Zimbabwe	Harare	South Africa	Johannesburg																					4008.58	1706.49
207	Zimbabwe	Harare	Zambia	Lusaka																	515.091	173.882
208	Cameroon	Yaounde	Côte d'Ivoire	Abidjan																	9826.36	1400.25
209	Cameroon	Douala	Côte d'Ivoire	Abidjan
210	Cameroon	Douala	Rwanda	Kigali																	2665.13	347.765
211	Cameroon	Douala	Morocco	Agadir
212	Cameroon	Douala	South Africa	Johannesburg
213	Cameroon	Douala	Nigeria	Lagos
214	Cameroon	Yaounde	Nigeria	Abuja
215	Cameroon	Douala	Sao Tome and Principe	Sao Tomé Island
216	Cameroon	Yaounde	Uganda	Entebbe
217	Cameroon	Douala	Chad	N'Djamena
218	Cameroon	Douala	Central African	Bangui
219	Cameroon	Yaounde	Central African	Bangui
220	Comoros	Moroni	Madagascar	Antananarivo
221	Comoros	Moroni	Madagascar	Majunga
222	Comoros	Moroni	Tanzania	Dar es Salaam
223	Côte d'Ivoire	Abidjan	Liberia	Monrovia
224	Côte d'Ivoire	Abidjan	Mali	Bamako
225	Côte d'Ivoire	Abidjan	Mauritania	Nouakchott
226	Côte d'Ivoire	Abidjan	Morocco	Casablanca
227	Côte d'Ivoire	Abidjan	Niger	Niamey
228	Côte d'Ivoire	Abidjan	Nigeria	Abuja
229	Côte d'Ivoire	Abidjan	Nigeria	Lagos
230	Côte d'Ivoire	Abidjan	Senegal	Dakar																																							29422.1	3482.9
231	Côte d'Ivoire	Abidjan	Tunisia	Tunisia					13116	870.726
232	Kenya	Nairobi	Rwanda	Kigali																	27791.1	6085.89
233	Kenya	Nairobi	Malawi	Lilongwe
234	Kenya	Nairobi	Mauritius	Mauritius
235	Kenya	Nairobi	Mozambique	Pemba																																					3186.97	514.818
236	Kenya	Nairobi	South Africa	Johannesburg
237	Kenya	Nairobi	Somalia	Mogadishu
238	Kenya	Nairobi	Somalia	Galkayo
239	Kenya	Nairobi	Tanzania	Kilimanjaro	3674.81	3257.84
240	Kenya	Nairobi	Tanzania	Dar es Salaam	4346.29	1551.35																																			1849.17	585.737
241	Kenya	Nairobi	Tanzania	Zanzibar
242	Kenya	Nairobi	Tanzania	Kilimanjaro
243	Kenya	Mombasa	Tanzania	Zanzibar
244	Kenya	Mombasa	Tanzania	Kilimanjaro									2193.29	1043.29
245	Kenya	Nairobi	Tanzania	Mwanza	462.08	155.135
246	Kenya	Nairobi	Tanzania	Zanzibar	9195.84	3257.84
247	Kenya	Nairobi	Uganda	Entebbe	2114.85	1241.08							11822.6	3129.88							4597.69	1217.18
248	Kenya	Nairobi	Zambia	Lusaka
249	Liberia	Monrovia	Nigeria	Lagos							20210	4375.96
250	Liberia	Monrovia	Sierra Leone	Freetown
251	Libya	Tripoli	Niger	Niamey
252	Libya	Tripoli	Niger	Niamey
253	Libya	Tripoli	Sudan	Khartoum
254	Libya	Tripoli	Tunisia	Tunisia
255	Libya	Benghazi	Tunisia	Tunisia
256	Libya	Tripoli	Tunisia	Sfax
257	Libya	Misrata	Tunisia	Tunisia
258	Libya	Tripoli	Tunisia	Monastir
259	Libya	Misrata	Tunisia	Sfax
260	Libya	Tripoli	Tunisia	Tunisia
261	Rwanda	Kigali	South Africa	Johannesburg																	45839.2	6953.99
262	Rwanda	Kigali	South Africa	Cape Town																	19139.5	2342.95
263	Rwanda	Kigali	South Sudan	Juba																	1640.12	775.675
264	Rwanda	Kigali	Nigeria	Abuja																	11771	1171.47
265	Rwanda	Kigali	Nigeria	Lagos																	24900.5	2120.21
266	Rwanda	Kigali	Tanzania	Seronera			1819.52	1085.95
267	Rwanda	Kigali	Tanzania	Kilimanjaro																	2744.72	1085.95
268	Rwanda	Kigali	Tanzania	Dar es Salaam																	7274.87	2171.89
269	Rwanda	Kigali	Tanzania	Mwanza
270	Rwanda	Kigali	Uganda	Entebbe																	5902.11	3389.07
271	Rwanda	Kigali	Zambia	Lusaka																	18673.4	2956
272	Madagascar	Antananarivo	Mauritius	Mauritius																																													3068.23
273	Madagascar	Nosy-Be	Mozambique	Beira																					1103.18	310.27
274	Madagascar	Antananarivo	South Africa	Johannesburg																					15469.4	1450.22
275	Madagascar	Nosy-Be	South Africa	Johannesburg																													999.759	155.135
276	Malawi	Lilongwe	South Africa	Johannesburg																													1737.4	290.242
277	Malawi	Blantyre	South Africa	Johannesburg
278	Malawi	Blantyre	Tanzania	Dar es Salaam
279	Malawi	Lilongwe	Tanzania	Dar es Salaam
280	Malawi	Lilongwe	Zambia	Lusaka																			1241.08	620.54
281	Malawi	Lilongwe	Zambia	Mfuwe
282	Malawi	Blantyre	Zambia	Mfuwe
283	Mali	Bamako	Mauritania	Nouakchott
284	Mali	Bamako	Senegal	Dakar																																							18154.3	4063.39			3395.73	622.845
285	Mauritius	Mauritius	South Africa	Johannesburg
286	Mauritius	Mauritius	South Africa	Durban
287	Mauritius	Mauritius	South Africa	Cape Town
288	Mauritius	Mauritius	Seychelles	Seychelles															8664.45	1160.97
289	Mauritius	Mauritius	Tanzania	Dar es Salaam
290	Mauritania	Nouakchott	Morocco	Casablanca
291	Mauritania	Nouakchott	Senegal	Dakar																																							1484.7	775.675					3649.36
292	Mauritania	Nouakchott	Tunisia	Tunisia					3301.18	292.869
293	Morocco	Casablanca	Niger	Niamey					2774.47	290.242
294	Morocco	Casablanca	Senegal	Dakar																																							18892	1741.45
295	Morocco	Casablanca	Tunisia	Tunisia					3693.69	580.484																																			16422.6	2321.94
296	Mozambique	Nampula	South Africa	Johannesburg																					2733.36	775.675
297	Mozambique	Maputo	South Africa	Johannesburg																													738.738	290.242							25559.6	6053.06
298	Mozambique	Vilanculos	South Africa	Johannesburg																					3713.35	1861.62
299	Mozambique	Pemba	South Africa	Johannesburg																					3802.26	930.81															6793.55	878.606
300	Mozambique	Beira	South Africa	Johannesburg																					3494.47	1396.22
301	Mozambique	Pemba	Tanzania	Dar es Salaam																																					1929.81	585.737
302	Mozambique	Pemba	Tanzania	Zanzibar																																			5329.83	2171.89
303	Mozambique	Maputo	Tanzania	Dar es Salaam																																					8706.04	1464.34
304	Namibia	Walvis Bay	South Africa	Johannesburg																					10029.6	1450.22
305	Namibia	Windhoek	South Africa	Cape Town																					5124.88	1861.62											4914.54	870.726
306	Namibia	Oranjemund	South Africa	Cape Town																															1518.85	930.81
307	Namibia	Windhoek	South Africa	Johannesburg																																	15286.3	3057.55
308	Namibia	Windhoek	South Africa	Durban																																	4817.16	2482.16
309	Namibia	Windhoek	Zambia	Lusaka																																	932.389	310.27
310	South Africa	Johannesburg	Nigeria	Lagos																											19305.8	1043.29
311	South Africa	Johannesburg	Seychelles	Seychelles															30281.5	2031.69
312	South Africa	Johannesburg	Somalia	Mogadishu																									2880.53	257.409
313	South Africa	Johannesburg	Uganda	Entebbe																					13744.6	1035.87	3135.81	290.242			5067.74	521.647
314	South Africa	Johannesburg	Zambia	Ndola																			5533.92	869.412	7455.1	2068.8
315	South Africa	Johannesburg	Zambia	Lusaka																	11604	2260.47			4785.96	1861.62							3361.69	655.868
316	South Africa	Nelspruit	Zambia	Livingstone																					8821.57	1450.22
317	South Africa	Durban	Zambia	Lusaka																			5931.16	869.412
318	South Sudan	Juba	Sudan	Khartoum											4417.68	878.606	11780.5	2342.95
319	South Sudan	Juba	Uganda	Entebbe									13131.2	3303.77	2269.06	878.606					1902.07	1085.95
320	Nigeria	Lagos	Sierra Leone	Freetown							6489.88	1343.35
321	Nigeria	Lagos	Senegal	Dakar							5589.58	514.818
322	Nigeria	Kano	Sudan	Khartoum											5637.11	585.737	11274.2	1171.47
323	Sierra Leone	Freetown	Senegal	Dakar																																							6652.56	2321.94
324	Senegal	Dakar	Tunisia	Tunisia					12625.3	870.726
325	Sudan	Khartoum	Chad	N'Djamena											2243.55	292.869
326	Tanzania	Seronera	Uganda	Entebbe			2563.94	1085.95
327	Tanzania	Kilimanjaro	Uganda	Entebbe	418.943	155.135							3247.14	870.726
328	Tanzania	Dar es Salaam	Uganda	Entebbe									10535.2	2031.69
[truncated: 111 more columns]
