# Supplementary material for: Aviation carbon transfer and compensation of international routes in Africa from 2019 to 2021
Source: Sci Data. 2023 May 19;10:306. doi: 10.1038/s41597-023-02219-7 (PMC10198027; doi:10.1038/s41597-023-02219-7)
Supplement: Supplementary file 3 — The CCD and LTO emissions of each route and airline from the international routes in Africa in 2021 [file 41597_2023_2219_MOESM3_ESM.xlsx]

## Sheet: 2021emissions(tons)
No.	Countries	Cities	Countries	Cities	RwandAir		Delta Air Lines		Air France		Turkish Airlines		KLM Royal Dutch Airlines		Brussels Airlines		United Airlines		Air Canada		Lufthansa		Qatar Airways		Ethiopian Airlines		Kenya Airways		Saudi Arabian Airlines		CemAir		Air Guyane Express		Proflight Commuter Services		Air Méditerranée		Air Burkina		Air Mauritanie		Air Sénégal International		Afriqiyah Airways		Libyan Airlines		Air Alliance
	国家		国家		CCD	LTO	CCD	LTO	CCD	LTO	CCD	LTO	CCD	LTO	CCD	LTO	CCD	LTO	CCD	LTO	CCD	LTO	CCD	LTO	CCD	LTO	CCD	LTO	CCD	LTO	CCD	LTO	CCD	LTO	CCD	LTO	CCD	LTO	CCD	LTO	CCD	LTO	CCD	LTO	CCD	LTO	CCD	LTO	CCD
1	Algeria	Algiers	Egypt	Cairo
2	Algeria	Algiers	Burkina Faso	Ouagadougou
3	Algeria	Algiers	Côte d'Ivoire	Abidjan
4	Algeria	Algiers	Mali	Bamako
5	Algeria	Algiers	Mauritania	Nouakchott
6	Algeria	Algiers	Morocco	Casablanca
7	Algeria	Algiers	Niger	Niamey
8	Algeria	Algiers	Senegal	Dakar
9	Algeria	Algiers	Tunisia	Tunisia
10	Algeria	Constantine	Tunisia	Tunisia
11	Egypt	Cairo	Ethiopia	Addis Ababa																					35959	3889.13
12	Egypt	Cairo	Eritrea	Asmara
13	Egypt	Cairo	Ghana	Accra
14	Egypt	Cairo	Cameroon	Douala
15	Egypt	Cairo	Kenya	Nairobi
16	Egypt	Alexandria	Libya	Benghazi																																									5427.02	1160.97	5427.02	1160.97
17	Egypt	Alexandria	Libya	Tripoli																																									11734.1	1741.45
18	Egypt	Alexandria	Libya	Benghazi																																									12495.4	2612.18	5553.51	1160.97
19	Egypt	Alexandria	Libya	Tripoli																																									23738.6	3482.9
20	Egypt	Alexandria	Libya	Misrata																																									8195.63	1160.97
21	Egypt	Alexandria	Libya	Misrata																																									4042.64	580.484
22	Egypt	Cairo	Rwanda	Kigali
23	Egypt	Cairo	Morocco	Casablanca
24	Egypt	Cairo	South Africa	Johannesburg
25	Egypt	Cairo	South Sudan	Juba
26	Egypt	Cairo	Nigeria	Lagos
27	Egypt	Cairo	Nigeria	Abuja
28	Egypt	Cairo	Sudan	Khartoum
29	Egypt	Cairo	Sudan	Port Sudan
30	Egypt	Cairo	Tanzania	Dar es Salaam
31	Egypt	Cairo	Tunisia	Tunisia
32	Egypt	Cairo	Uganda	Entebbe
33	Egypt	Cairo	Chad	N'Djamena
34	Ethiopia	Addis Ababa	Angola	Luanda																					6849.19	690.526
35	Ethiopia	Addis Ababa	Benin	Cotonou																					26486.6	1959.07
36	Ethiopia	Addis Ababa	Botswana	Gaborone																					17465.4	1757.21
37	Ethiopia	Addis Ababa	Burkina Faso	Ouagadougou																					38979.1	4716.11
38	Ethiopia	Addis Ababa	Burundi	Bujumbura																					15679.7	2050.08
39	Ethiopia	Addis Ababa	Equatorial Guinea	Malabo																					6684.55	690.526
40	Ethiopia	Addis Ababa	Togo	Lomé																					63112.4	4578.32
41	Ethiopia	Addis Ababa	Eritrea	Asmara																					3806.19	1141.14
42	Ethiopia	Addis Ababa	Congo	Brazzaville																					20819.5	1989.4
43	Ethiopia	Addis Ababa	The Democratic Republic of the Congo	Kinshasa																					51692	5442.04
44	Ethiopia	Addis Ababa	The Democratic Republic of the Congo	Goma																					9139.32	1464.34
45	Ethiopia	Addis Ababa	The Democratic Republic of the Congo	Lubumbashi																					32497.6	5097.33
46	Ethiopia	Dire Dawa	Djibouti	DjiboutiDjibouti																					6712.56	2050.08
47	Ethiopia	Addis Ababa	Djibouti	DjiboutiDjibouti																					20008.7	5857.37
48	Ethiopia	Addis Ababa	Guinea	Conakry																					59524.9	5824.25
49	Ethiopia	Addis Ababa	Ghana	Accra																					56295.9	3887.8
50	Ethiopia	Addis Ababa	Gabonese	Libreville																					21011.5	2082.66
51	Ethiopia	Addis Ababa	Zimbabwe	Victoria Falls City																					14291.2	1171.47
52	Ethiopia	Addis Ababa	Zimbabwe	Harare																					45960.8	6635.01
53	Ethiopia	Addis Ababa	Cameroon	Yaounde																					44953.6	6379.65
54	Ethiopia	Addis Ababa	Cameroon	Douala																					44038.1	5554
55	Ethiopia	Addis Ababa	Comoros	Moroni																					34654.7	4024.25
56	Ethiopia	Addis Ababa	Côte d'Ivoire	Abidjan																					55052.1	3467.52
57	Ethiopia	Addis Ababa	Kenya	Nairobi																					30598.6	8061.56	4332.85	828.7	5854.94	1403.22
58	Ethiopia	Addis Ababa	Kenya	Mombasa																					13023.5	2050.08
59	Ethiopia	Addis Ababa	Rwanda	Kigali																					23850.4	4393.03
60	Ethiopia	Addis Ababa	Madagascar	Antananarivo																					3469.09	292.869
61	Ethiopia	Addis Ababa	Malawi	Lilongwe																					17896	2094.19
62	Ethiopia	Addis Ababa	Malawi	Blantyre																					9776.97	1171.47
63	Ethiopia	Addis Ababa	Mali	Bamako																					47856.1	3182.38
64	Ethiopia	Addis Ababa	Mozambique	Maputo																					23916.4	1726.87
65	Ethiopia	Addis Ababa	Mozambique	Beira																					9286.32	1171.47
66	Ethiopia	Addis Ababa	Namibia	Windhoek																					21086.8	1464.34
67	Ethiopia	Addis Ababa	South Africa	Johannesburg																					114002	8473.84
68	Ethiopia	Addis Ababa	South Africa	Cape Town																					46517.7	2777
69	Ethiopia	Addis Ababa	South Sudan	Juba																					10551.4	2360.35
70	Ethiopia	Addis Ababa	Niger	Niamey																					34491	2224.26
71	Ethiopia	Addis Ababa	Nigeria	Lagos																					141917	10964.7
72	Ethiopia	Addis Ababa	Nigeria	Abuja																					45807.8	3887.8
73	Ethiopia	Addis Ababa	Nigeria	Kano																					13760.3	1276.26
74	Ethiopia	Addis Ababa	Seychelles	Seychelles																					10096.9	1171.47
75	Ethiopia	Addis Ababa	Sudan	Khartoum																					29971.9	6165.35
76	Ethiopia	Addis Ababa	Somalia	Hargeisa																					12158.9	4100.16
77	Ethiopia	Addis Ababa	Somalia	Mogadishu																					16380.7	3514.42
78	Ethiopia	Addis Ababa	Senegal	Dakar																					60037.4	6364.76
79	Ethiopia	Addis Ababa	Tanzania	Zanzibar																					21350.2	3370.46
80	Ethiopia	Addis Ababa	Tanzania	Dar es Salaam																					23296.3	3221.55
81	Ethiopia	Addis Ababa	Tanzania	Kilimanjaro																					23434.5	5171.78
82	Ethiopia	Addis Ababa	Uganda	Entebbe																					27115.6	5286.74
83	Ethiopia	Addis Ababa	Zambia	Ndola																					11290.3	1171.47
84	Ethiopia	Addis Ababa	Zambia	Lusaka																					47310.5	7055.28
85	Ethiopia	Addis Ababa	Chad	N'Djamena																					10804	1171.47
86	Angola	Luanda	The Democratic Republic of the Congo	Kinshasa											1660.44	655.868	831.22	290.242	831.22	290.242	831.22	290.242			821.311	292.869
87	Angola	Luanda	Zimbabwe	Harare
88	Angola	Luanda	Namibia	Windhoek
89	Angola	Luanda	South Africa	Johannesburg																											5280.24	521.647
90	Angola	Luanda	South Africa	Cape Town
91	Angola	Luanda	Sao Tome and Principe	Sao Tomé Island
92	Angola	Luanda	Zambia	Lusaka
93	Benin	Cotonou	Burkina Faso	Ouagadougou																																			2431.31	622.359
94	Benin	Cotonou	Togo	Lomé
95	Benin	Cotonou	Congo	Pointe-Noire																																					4232.49	585.737
96	Benin	Cotonou	Gabonese	Libreville	7872.96	1757.21																			4677.24	1160.97											8834.9	2050.08	2159.37	414.35	2624.32	585.737
97	Benin	Cotonou	Cameroon	Douala	5064.75	1171.47																																					4164.44	870.726
98	Benin	Cotonou	Côte d'Ivoire	Abidjan							10076.8	4515.85			7701.47	2623.47
99	Benin	Cotonou	Rwanda	Kigali	11050.9	1464.34
100	Benin	Cotonou	Mali	Bamako																																	11501.9	2050.08			6833.04	1171.47
101	Benin	Cotonou	Senegal	Dakar																																					6033.1	1171.47	9063.65	870.726
102	Botswana	Gaborone	The Democratic Republic of the Congo	Lubumbashi																					1872.12	292.869
103	Botswana	Gaborone	Zimbabwe	Harare
104	Botswana	Gaborone	Namibia	Windhoek
105	Botswana	Kasane	South Africa	Johannesburg
106	Botswana	Gaborone	South Africa	Johannesburg
107	Botswana	Maun	South Africa	Cape Town
108	Botswana	Maun	South Africa	Johannesburg
109	Botswana	Francistown	South Africa	Johannesburg
110	Botswana	Gaborone	South Africa	Cape Town
111	Botswana	Gaborone	Zambia	Lusaka
112	Burkina Faso	Ouagadougou	Togo	Lomé																					3397.16	870.726													3434.78	1038.38
113	Burkina Faso	Ouagadougou	Guinea	Conakry							5125.35	1602.06
114	Burkina Faso	Ouagadougou	Ghana	Accra			4595.8	1160.97	8432.07	2623.47			4595.8	1160.97																									1679.52	519.188
115	Burkina Faso	Ouagadougou	Gabonese	Libreville																																			4002.17	828.7
116	Burkina Faso	Bobo-Dioulasso	Côte d'Ivoire	Abidjan																							970.732	292.869											244.718	104.004
117	Burkina Faso	Ouagadougou	Côte d'Ivoire	Abidjan																																			3662.24	1142.38
118	Burkina Faso	Ouagadougou	Mali	Bamako																																			7347.87	1864.57			4328.81	1160.97
119	Burkina Faso	Ouagadougou	Morocco	Casablanca
120	Burkina Faso	Ouagadougou	Niger	Niamey																					15120.3	2536.92													776.432	416.018
121	Burkina Faso	Ouagadougou	Sierra Leone	Freetown							8527.44	2257.92
122	Burkina Faso	Ouagadougou	Senegal	Dakar																																			12348.8	2072.58
123	Burkina Faso	Ouagadougou	Tunisia	Tunisia
124	Burundi	Bujumbura	Kenya	Nairobi																							3453.97	707.219
125	Burundi	Bujumbura	Rwanda	Kigali	3233.35	1464.34																			4576.75	2050.08
126	Burundi	Bujumbura	Tanzania	Dar es Salaam
127	Burundi	Bujumbura	Uganda	Entebbe											3050.16	1311.74	1498.21	585.737	1498.21	585.737
128	Equatorial Guinea	Malabo	Togo	Lomé
129	Equatorial Guinea	Malabo	Congo	Brazzaville
130	Equatorial Guinea	Malabo	Gabonese	Libreville
131	Equatorial Guinea	Malabo	Cameroon	Douala
132	Equatorial Guinea	Malabo	Morocco	Casablanca
133	Equatorial Guinea	Malabo	Nigeria	Lagos																	2024.42	655.868
134	Equatorial Guinea	Malabo	Sao Tome and Principe	Sao Tomé Island
135	Togo	Lomé	Gambia	Banjul
136	Togo	Lomé	Congo	Brazzaville
137	Togo	Lomé	Congo	Pointe-Noire
138	Togo	Lomé	The Democratic Republic of the Congo	Kinshasa
139	Togo	Lomé	Guinea	Conakry
140	Togo	Lomé	Ghana	Accra											2747.31	2623.47
141	Togo	Lomé	Gabonese	Libreville
142	Togo	Lomé	Cameroon	Douala
143	Togo	Lomé	Guinea-Bissau	Bissau
144	Togo	Lomé	Cameroon	Yaounde
145	Togo	Lomé	Côte d'Ivoire	Abidjan																					1509.3	690.526
146	Togo	Lomé	Liberia	Monrovia
147	Togo	Lomé	Mali	Bamako
148	Togo	Lomé	South Africa	Johannesburg
149	Togo	Lomé	Niger	Niamey					9324.07	2623.47			9818.28	2623.47
150	Togo	Lomé	Nigeria	Abuja
151	Togo	Lomé	Nigeria	Lagos
152	Togo	Lomé	Sierra Leone	Freetown
153	Togo	Lomé	Senegal	Dakar
154	Togo	Lomé	Chad	N'Djamena
155	Togo	Lomé	Central African	Bangui
156	Cabo Verde	Praia	Guinea-Bissau	Bissau
157	Cabo Verde	Sal	Nigeria	Lagos
158	Cabo Verde	Praia	Senegal	Dakar																																							1429.02	620.54
159	Cabo Verde	Espargos	Senegal	Dakar
160	Cabo Verde	Espargos	Sao Tome and Principe	Sao Tomé Island
161	Gambia	Banjul	Guinea-Bissau	Bissau
162	Gambia	Banjul	Liberia	Monrovia
163	Gambia	Banjul	Ghana	Accra
164	Gambia	Banjul	Morocco	Casablanca
165	Gambia	Banjul	Nigeria	Lagos
166	Gambia	Banjul	Sierra Leone	Freetown
167	Gambia	Banjul	Senegal	Dakar											4433.53	4591.08																											4923.43	2246.91
168	Congo	Brazzaville	The Democratic Republic of the Congo	Kinshasa			386.515	1171.47	1165.37	2806.44			289.886	878.606
169	Congo	Pointe-Noire	The Democratic Republic of the Congo	Kinshasa
170	Congo	Brazzaville	Gabonese	Libreville
171	Congo	Pointe-Noire	Gabonese	Libreville
172	Congo	Pointe-Noire	Gabonese	Port Gentil
173	Congo	Brazzaville	Cameroon	Douala	4265.49	878.606
174	Congo	Pointe-Noire	Côte d'Ivoire	Abidjan
175	Congo	Brazzaville	Côte d'Ivoire	Abidjan
176	Congo	Brazzaville	Mali	Bamako																																					8237.65	1171.47
177	Congo	Brazzaville	Mauritania	Nouakchott																																					10352.1	1171.47
178	Congo	Brazzaville	Rwanda	Kigali	6524.54	878.606
179	The Democratic Republic of the Congo	Kinshasa	Gabonese	Libreville							2692.54	655.868
180	The Democratic Republic of the Congo	Kinshasa	Côte d'Ivoire	Abidjan
181	The Democratic Republic of the Congo	Kinshasa	Kenya	Nairobi																							8401.13	878.606
182	The Democratic Republic of the Congo	Lubumbashi	Kenya	Nairobi																							5735.43	1000.09
183	The Democratic Republic of the Congo	Kinshasa	Rwanda	Kigali	3137.19	466.751
184	The Democratic Republic of the Congo	Lubumbashi	South Africa	Johannesburg
185	The Democratic Republic of the Congo	Kinshasa	South Africa	Johannesburg
186	The Democratic Republic of the Congo	Kinshasa	Uganda	Entebbe
187	The Democratic Republic of the Congo	Lubumbashi	Zambia	Lusaka
188	The Democratic Republic of the Congo	Lubumbashi	Zambia	Ndola																							744.003	292.869
189	Djibouti	Djibouti	Kenya	Nairobi					5906.61	786.536
190	Djibouti	Djibouti	Somalia	Mogadishu							9608.02	3496.98											6302.1	1160.97
191	Djibouti	Djibouti	Somalia	Hargeisa																																													413.693
192	Guinea	Conakry	Côte d'Ivoire	Abidjan																					18628.6	4022.92
193	Guinea	Conakry	Liberia	Monrovia
194	Guinea	Conakry	Mali	Bamako
195	Guinea	Conakry	Mauritania	Nouakchott			2890.03	585.737	7483.08	1573.07			2890.03	585.737																											2623.25	416.018
196	Guinea	Conakry	Morocco	Casablanca
197	Guinea	Conakry	Sierra Leone	Freetown
198	Guinea	Conakry	Senegal	Dakar																																					971.257	311.179	9446	2031.69
199	Guinea	Conakry	Tunisia	Tunisia
200	Guinea-Bissau	Bissau	Morocco	Casablanca
201	Guinea-Bissau	Bissau	Senegal	Dakar																																							919.65	620.54
202	Ghana	Accra	Côte d'Ivoire	Abidjan											1719.13	655.868	1553.49	292.869			1553.49	292.869	3988.94	1666.2															195.511	104.004
203	Ghana	Accra	Kenya	Nairobi																							17591.5	1171.47
204	Ghana	Accra	Liberia	Monrovia																							2918.49	585.737
205	Ghana	Accra	Rwanda	Kigali	24712.3	2120.21
206	Ghana	Accra	Morocco	Casablanca
207	Ghana	Accra	Nigeria	Lagos	2965.76	585.737
208	Ghana	Accra	Nigeria	Abuja
209	Ghana	Accra	Sierra Leone	Freetown																					1828.04	292.869	3801.01	585.737
210	Ghana	Accra	Senegal	Dakar																																							7007.56	772.227
211	Ghana	Accra	Sao Tome and Principe	Sao Tomé Island
212	Gabonese	Libreville	Cameroon	Yaounde
213	Gabonese	Libreville	Cameroon	Douala																																							9868	1451.21
214	Gabonese	Libreville	Côte d'Ivoire	Abidjan																																	3771.58	514.818
215	Gabonese	Libreville	Kenya	Kigali	2696.87	292.869
216	Gabonese	Libreville	Mali	Bamako																																	20336.8	4100.16			8504.9	1464.34
217	Gabonese	Libreville	Mauritania	Nouakchott	4784.48	585.737																																			8442.44	1171.47
218	Gabonese	Libreville	Senegal	Dakar																																					8061.5	1171.47	10614.7	1160.97
219	Gabonese	Libreville	Morocco	Casablanca
220	Gabonese	Libreville	Sao Tome and Principe	Sao Tomé Island
221	Zimbabwe	Victoria Falls City	Kenya	Nairobi																							2178.71	207.175
222	Zimbabwe	Harare	Kenya	Nairobi																							11992.9	1450.22
223	Zimbabwe	Harare	Rwanda	Kigali	3571.13	521.647
224	Zimbabwe	Harare	Malawi	Lilongwe																					636.409	310.27
225	Zimbabwe	Harare	Namibia	Windhoek
226	Zimbabwe	Bulawayo	South Africa	Johannesburg
227	Zimbabwe	Victoria Falls City	South Africa	Cape Town																							1813.24	207.175
228	Zimbabwe	Harare	South Africa	Cape Town	2373.99	173.882
229	Zimbabwe	Victoria Falls City	South Africa	Johannesburg
230	Zimbabwe	Harare	South Africa	Johannesburg
231	Zimbabwe	Harare	Tanzania	Dar es Salaam
232	Zimbabwe	Harare	Zambia	Lusaka	300.557	173.882							1214.16	690.526											8293.84	2502.94	700.708	207.175
233	Cameroon	Yaounde	Côte d'Ivoire	Abidjan
234	Cameroon	Yaounde	Kenya	Nairobi																							2560.38	207.175
235	Cameroon	Douala	Rwanda	Kigali	5496.09	585.737
236	Cameroon	Douala	Côte d'Ivoire	Abidjan
237	Cameroon	Douala	Kenya	Nairobi																							9530.8	1243.05
238	Cameroon	Douala	Rwanda	Kigali	10729.5	1757.21
239	Cameroon	Douala	Senegal	Dakar
240	Cameroon	Douala	Nigeria	Lagos
241	Cameroon	Yaounde	Nigeria	Abuja																																							13915.4	1741.45
242	Cameroon	Douala	Nigeria	Abuja
243	Cameroon	Douala	Sao Tome and Principe	Sao Tomé Island
244	Cameroon	Douala	Chad	N'Djamena
245	Cameroon	Douala	Central African	Bangui	5802.74	1171.47																					2411.26	414.35
246	Cameroon	Yaounde	Central African	Bangui					4739.24	1257.01
247	Comoros	Moroni	Kenya	Nairobi																							5159.62	878.606
248	Comoros	Moroni	Madagascar	Antananarivo
249	Comoros	Moroni	Tanzania	Dar es Salaam																					1010.62	292.869
250	Côte d'Ivoire	Abidjan	Kenya	Nairobi																							5161.59	292.869
251	Côte d'Ivoire	Abidjan	Liberia	Monrovia
252	Côte d'Ivoire	Abidjan	Mali	Bamako																																					1030.27	312.013
253	Côte d'Ivoire	Abidjan	Morocco	Casablanca
254	Côte d'Ivoire	Abidjan	Niger	Niamey
255	Côte d'Ivoire	Abidjan	Nigeria	Abuja
256	Côte d'Ivoire	Abidjan	Nigeria	Lagos
257	Côte d'Ivoire	Abidjan	Sierra Leone	Freetown
258	Côte d'Ivoire	Abidjan	Senegal	Dakar																							2314.19	292.869													5146.73	832.036	15890.3	2039.57
259	Côte d'Ivoire	Abidjan	Tunisia	Tunisia
260	Kenya	Mombasa	Rwanda	Kigali	2766.25	585.737
261	Kenya	Nairobi	Rwanda	Kigali	8012.88	3078.8																					3739.31	828.7
262	Kenya	Nairobi	Liberia	Monrovia																							11714.2	1171.47
263	Kenya	Nairobi	Malawi	Lilongwe																							6008.75	828.7
264	Kenya	Nairobi	Mauritius	Mauritius
265	Kenya	Nairobi	Mozambique	Pemba
266	Kenya	Nairobi	Mozambique	Nampula																							4508.01	828.7
267	Kenya	Nairobi	South Africa	Johannesburg																							40444.9	3243.22
268	Kenya	Nairobi	South Africa	Cape Town																							7991.85	828.7
269	Kenya	Nairobi	Sierra Leone	Freetown																							12596.7	1171.47
270	Kenya	Nairobi	South Sudan	Juba																							7833.51	1450.22
271	Kenya	Nairobi	Nigeria	Lagos																							19932.4	1464.34
272	Kenya	Nairobi	Senegal	Dakar																							7475.78	585.737
273	Kenya	Nairobi	Seychelles	Seychelles																							4118.18	414.35
274	Kenya	Nairobi	Somalia	Mogadishu																																													3102.7
275	Kenya	Nairobi	Somalia	Galkayo
276	Kenya	Nairobi	Tanzania	Zanzibar									891.242	292.869													2222.07	621.525
277	Kenya	Nairobi	Tanzania	Dar es Salaam																							10034.8	2571.79
278	Kenya	Nairobi	Uganda	Entebbe	3848.35	1217.18																					5753.64	1864.57
279	Kenya	Mombasa	Uganda	Entebbe
280	Kenya	Nairobi	Zambia	Livingstone																							2154.2	207.175
281	Kenya	Nairobi	Zambia	Lusaka																							14822.2	1657.4
282	Kenya	Nairobi	Zambia	Ndola																							6318.53	1085.78
283	Kenya	Nairobi	Central African	Bangui									2493.36	292.869													8488.24	1035.87
284	Liberia	Monrovia	Mali	Bamako					13555.2	4833.68			7790.56	2050.08
285	Liberia	Monrovia	Nigeria	Lagos
286	Liberia	Monrovia	Sierra Leone	Freetown
287	Libya	Tripoli	Sudan	Khartoum																																									10529.5	870.726
288	Libya	Benghazi	Sudan	Khartoum																																									2640.33	290.242
289	Libya	Tripoli	Tunisia	Tunisia																																									783.033	290.242	10962.5	4063.39
290	Libya	Benghazi	Tunisia	Tunisia
291	Libya	Tripoli	Tunisia	Sfax																																											3528.38	878.606
292	Libya	Misrata	Tunisia	Tunisia																																											3022.21	870.726
293	Libya	Tripoli	Tunisia	Djerba
294	Rwanda	Kigali	South Africa	Johannesburg	34972.3	3520.46
295	Rwanda	Kigali	South Africa	Cape Town	2864.98	347.765
296	Rwanda	Kigali	South Sudan	Juba	2605.5	1085.95
297	Rwanda	Kigali	Nigeria	Abuja	15702.1	1534.47
298	Rwanda	Kigali	Nigeria	Lagos	40431.7	3724.82
299	Rwanda	Kigali	Tanzania	Seronera
300	Rwanda	Kigali	Tanzania	Kilimanjaro	3330	1396.22
301	Rwanda	Kigali	Tanzania	Manyara
302	Rwanda	Kigali	Tanzania	Mwanza
303	Rwanda	Kigali	Tanzania	Dar es Salaam	3320.71	1085.95
304	Rwanda	Kigali	Uganda	Entebbe	6055.43	1947.15	6350.33	1464.34	6350.33	1464.34	3947.8	2016.77	6571.55	2553.34	6972.78	3279.34	6437.05	1827.34	6437.05	1827.34	6634.91	2190.34	5375.84	2777
305	Rwanda	Kigali	Zambia	Lusaka	13465	1976.8
306	Rwanda	Kigali	Central African	Bangui	3795.85	585.737
307	Madagascar	Antananarivo	Mauritius	Mauritius
308	Madagascar	Nosy-Be	Mozambique	Beira
309	Madagascar	Antananarivo	South Africa	Johannesburg
310	Madagascar	Nosy-Be	South Africa	Johannesburg
311	Malawi	Lilongwe	Mozambique	Nampula					3618.53	1171.47			1809.27	585.737													1503.64	414.35
312	Malawi	Blantyre	Mozambique	Beira																					3434.44	585.737
313	Malawi	Lilongwe	South Africa	Johannesburg																					11831.6	2050.08
314	Malawi	Blantyre	South Africa	Johannesburg																					6726.39	1171.47
315	Malawi	Blantyre	Tanzania	Dar es Salaam
316	Malawi	Lilongwe	Tanzania	Dar es Salaam																					1711.6	465.405
317	Malawi	Lilongwe	Zambia	Mfuwe
318	Malawi	Lilongwe	Zambia	Lusaka																					699.932	310.27
319	Mali	Bamako	Mauritania	Nouakchott																																					14564	2589.25
320	Mali	Bamako	Morocco	Casablanca
321	Mali	Bamako	Niger	Niamey							7306.55	1845.75
322	Mali	Bamako	Senegal	Dakar							2855.21	655.868													12411.4	3047.25											2516.81	585.737	3229.5	621.525	3599.59	897.751	10449.5	2321.94
323	Mali	Bamako	Tunisia	Tunisia
324	Mauritius	Mauritius	South Africa	Johannesburg
325	Mauritius	Mauritius	Seychelles	Seychelles
326	Mauritania	Nouakchott	Morocco	Casablanca																																					15025.1	1793
327	Mauritania	Nouakchott	Senegal	Dakar							4498.36	1967.6																													6688.9	1708.97	1119.57	620.54
328	Mauritania	Nouakchott	Tunisia	Tunisia																																					7110.77	585.737
329	Morocco	Casablanca	Niger	Niamey
330	Morocco	Casablanca	Nigeria	Lagos
331	Morocco	Casablanca	Senegal	Dakar																																							26790.8	2674.56
332	Morocco	Casablanca	Tunisia	Tunisia
333	Mozambique	Nampula	South Africa	Johannesburg
334	Mozambique	Tete	South Africa	Johannesburg
335	Mozambique	Vilanculos	South Africa	Johannesburg
336	Mozambique	Pemba	South Africa	Johannesburg
337	Mozambique	Beira	South Africa	Johannesburg
338	Mozambique	Maputo	South Africa	Johannesburg
339	Mozambique	Maputo	Tanzania	Dar es Salaam
340	Mozambique	Pemba	Tanzania	Dar es Salaam
341	Namibia	Walvis Bay	South Africa	Cape Town
342	Namibia	Walvis Bay	South Africa	Johannesburg
343	Namibia	Windhoek	South Africa	Cape Town
344	Namibia	Oranjemund	South Africa	Cape Town
345	Namibia	Windhoek	South Africa	Johannesburg
346	Namibia	Windhoek	Zambia	Lusaka
347	South Africa	Johannesburg	Nigeria	Lagos
348	South Africa	Johannesburg	Seychelles	Seychelles
349	South Africa	Johannesburg	Tanzania	Dar es Salaam
350	South Africa	Johannesburg	Uganda	Entebbe							3103.14	292.869
351	South Africa	Johannesburg	Zambia	Ndola
352	South Africa	Johannesburg	Zambia	Lusaka	6859.48	1281.27																									965.284	173.882	3638.28	312.013	13499.5	2434.35
353	South Africa	Johannesburg	Zambia	Livingstone																											874.005	173.882			1890.59	347.765
354	South Africa	Nelspruit	Zambia	Livingstone
355	South Africa	Cape Town	Zambia	Livingstone																							1840.82	207.175
356	South Sudan	Juba	Sudan	Khartoum
357	South Sudan	Wau	Sudan	Khartoum
358	South Sudan	Juba	Uganda	Entebbe	1826.54	1085.95
359	Niger	Niamey	Tunisia	Tunisia
360	Nigeria	Lagos	Sierra Leone	Freetown
361	Nigeria	Lagos	Senegal	Dakar
362	Nigeria	Kano	Sudan	Khartoum
363	Nigeria	Abuja	Chad	N'Djamena					2728.78	585.737															1364.39	292.869
364	Senegal	Dakar	Tunisia	Tunisia
365	Sierra Leone	Freetown	Senegal	Dakar
366	Sudan	Khartoum	Chad	N'Djamena
367	Somalia	Mogadishu	Uganda	Entebbe
368	Tanzania	Kilimanjaro	Uganda	Entebbe
369	Tanzania	Manyara	Uganda	Entebbe
370	Tanzania	Seronera	Uganda	Entebbe
371	Tanzania	Dar es Salaam	Uganda	Entebbe
372	Tanzania	Dar es Salaam	Zambia	Lusaka
373	Uganda	Entebbe	Central African	Bangui																							3084.51	414.35
[truncated: 117 more columns]
