# Supplementary material for: Aviation carbon transfer and compensation of international routes in Africa from 2019 to 2021
Source: Sci Data. 2023 May 19;10:306. doi: 10.1038/s41597-023-02219-7 (PMC10198027; doi:10.1038/s41597-023-02219-7)
Supplement: Supplementary file 4 — The overall carbon transfer of African air routes in 2019 [file 41597_2023_2219_MOESM4_ESM.xlsx]

## Sheet: 2019 transfer
Carbon transfer out countries	Category of carbon transfer out countries	Carbon transfer to countries	Carbon emissions transfer(tons)
Egypt	Countries in Africa	Algeria	46358.7
Egypt	Countries in Africa	Ethiopia	9643.6
Egypt	Countries in Africa	Benin	2894.81
Egypt	Countries in Africa	Botswana	1485.56
Egypt	Countries in Africa	Burkina Faso	1028.07
Egypt	Countries in Africa	Burundi	1400.06
Egypt	Countries in Africa	Togo	2417.65
Egypt	Countries in Africa	Eritrea	4438.87
Egypt	Countries in Africa	The Democratic Republic of the Congo	15075.9
Egypt	Countries in Africa	Ghana	8349.67
Egypt	Countries in Africa	Zimbabwe	5878.13
Egypt	Countries in Africa	Cameroon	3569.95
Egypt	Countries in Africa	Ivory Coast	2109.95
Egypt	Countries in Africa	Kenya	7704.74
Egypt	Countries in Africa	Libya	67280
Egypt	Countries in Africa	Rwanda	4159.11
Egypt	Countries in Africa	Mali	42052.3
Egypt	Countries in Africa	Morocco	10766.4
Egypt	Countries in Africa	South Africa	10395.5
Egypt	Countries in Africa	South Sudan	14510.7
Egypt	Countries in Africa	Niger	40707.9
Egypt	Countries in Africa	Nigeria	33833
Egypt	Countries in Africa	Sudan	67824.7
Egypt	Countries in Africa	Tanzania	3259.81
Egypt	Countries in Africa	Uganda	4797.03
Egypt	Countries in Africa	Chad	28278.9
Egypt	Countries in Africa	Tunisia	9755.62
Egypt	Countries in Africa	Zambia	4467.38
Algeria	Countries in Africa	Egypt	9776.28
Algeria	Countries in Africa	Burkina Faso	4765.87
Algeria	Countries in Africa	Ivory Coast	4074.24
Algeria	Countries in Africa	Mali	14009
Algeria	Countries in Africa	Mauritania	9197.17
Algeria	Countries in Africa	Morocco	7654.99
Algeria	Countries in Africa	Niger	728.175
Algeria	Countries in Africa	Senegal	1972.03
Algeria	Countries in Africa	Tunisia	11778.7
Morocco	Countries in Africa	Algeria	166146
Morocco	Countries in Africa	Egypt	6078.57
Morocco	Countries in Africa	Angola	874.686
Morocco	Countries in Africa	Benin	7682.2
Morocco	Countries in Africa	Burkina Faso	15764.1
Morocco	Countries in Africa	Equatorial Guinea	912.422
Morocco	Countries in Africa	Togo	2279.09
Morocco	Countries in Africa	Cape Verde	2726.06
Morocco	Countries in Africa	Gambia	1712.17
Morocco	Countries in Africa	The Republic of Congo	9001.67
Morocco	Countries in Africa	The Democratic Republic of the Congo	5063.33
Morocco	Countries in Africa	Guinea	8304.67
Morocco	Countries in Africa	Guinea-Bissau	5477.05
Morocco	Countries in Africa	Ghana	6670.32
Morocco	Countries in Africa	Gabon	17253.8
Morocco	Countries in Africa	Cameroon	26369.9
Morocco	Countries in Africa	Ivory Coast	9295.94
Morocco	Countries in Africa	Kenya	1678.1
Morocco	Countries in Africa	Liberia	1287.52
Morocco	Countries in Africa	Mali	124403
Morocco	Countries in Africa	Mauritania	97371.2
Morocco	Countries in Africa	Niger	37874.6
Morocco	Countries in Africa	Nigeria	66200.1
Morocco	Countries in Africa	Sierra Leone	2580.03
Morocco	Countries in Africa	Senegal	17564.9
Morocco	Countries in Africa	Uganda	1516.91
Morocco	Countries in Africa	Chad	6329.11
Morocco	Countries in Africa	Tunisia	9697.17
Morocco	Countries in Africa	Central African	11074.3
Tunisia	Countries in Africa	Algeria	79694.5
Tunisia	Countries in Africa	Egypt	2249.81
Tunisia	Countries in Africa	Benin	798.526
Tunisia	Countries in Africa	Burkina Faso	3406.69
Tunisia	Countries in Africa	Togo	157.584
Tunisia	Countries in Africa	Gambia	126.881
Tunisia	Countries in Africa	Guinea	4162.35
Tunisia	Countries in Africa	Guinea-Bissau	369.315
Tunisia	Countries in Africa	Ghana	2393.66
Tunisia	Countries in Africa	Ivory Coast	3152.12
Tunisia	Countries in Africa	Libya	2625.59
Tunisia	Countries in Africa	Mali	19461.8
Tunisia	Countries in Africa	Mauritius	1350.38
Tunisia	Countries in Africa	Mauritania	18311
Tunisia	Countries in Africa	Morocco	8863.17
Tunisia	Countries in Africa	Niger	2792.21
Tunisia	Countries in Africa	Nigeria	494.759
Tunisia	Countries in Africa	Senegal	11265.6
Tunisia	Countries in Africa	Sudan	2634.93
Sudan	Countries in Africa	Egypt	16037.3
Sudan	Countries in Africa	Ethiopia	2528.51
Sudan	Countries in Africa	Eritrea	1447.67
Sudan	Countries in Africa	South Sudan	6707.41
Sudan	Countries in Africa	Nigeria	2363.84
Sudan	Countries in Africa	Uganda	2576.13
Sudan	Countries in Africa	Chad	2856.59
Eritrea	Countries in Africa	Egypt	2161.77
Eritrea	Countries in Africa	Ethiopia	2903.21
Eritrea	Countries in Africa	Nigeria	4727.68
Eritrea	Countries in Africa	Sudan	13075.3
Eritrea	Countries in Africa	Chad	5713.19
Ethiopia	Countries in Africa	Egypt	17394.2
Ethiopia	Countries in Africa	Angola	42845.5
Ethiopia	Countries in Africa	Benin	10921.4
Ethiopia	Countries in Africa	Botswana	37862.8
Ethiopia	Countries in Africa	Burkina Faso	19598
Ethiopia	Countries in Africa	Burundi	8249.75
Ethiopia	Countries in Africa	Equatorial Guinea	11370.9
Ethiopia	Countries in Africa	Togo	7088.91
Ethiopia	Countries in Africa	Eritrea	7393.5
Ethiopia	Countries in Africa	Cape Verde	78.6976
Ethiopia	Countries in Africa	Gambia	1850.08
Ethiopia	Countries in Africa	The Republic of Congo	7887.32
Ethiopia	Countries in Africa	The Democratic Republic of the Congo	151101
Ethiopia	Countries in Africa	Djibouti	9983.3
Ethiopia	Countries in Africa	Guinea	15899
Ethiopia	Countries in Africa	Guinea-Bissau	2573.67
Ethiopia	Countries in Africa	Ghana	25339.4
Ethiopia	Countries in Africa	Gabon	18616.4
Ethiopia	Countries in Africa	Zimbabwe	69687.1
Ethiopia	Countries in Africa	Cameroon	94264.8
Ethiopia	Countries in Africa	Comoros	6581.19
Ethiopia	Countries in Africa	Ivory Coast	33733.3
Ethiopia	Countries in Africa	Kenya	239647
Ethiopia	Countries in Africa	Liberia	7106.52
Ethiopia	Countries in Africa	Rwanda	15772.4
Ethiopia	Countries in Africa	Madagascar	5065.26
Ethiopia	Countries in Africa	Malawi	13229.2
Ethiopia	Countries in Africa	Mali	22918.4
Ethiopia	Countries in Africa	Mozambique	26585.3
Ethiopia	Countries in Africa	Namibia	6475.38
Ethiopia	Countries in Africa	South Africa	53468.7
Ethiopia	Countries in Africa	South Sudan	226814
Ethiopia	Countries in Africa	Niger	21046.3
Ethiopia	Countries in Africa	Nigeria	170198
Ethiopia	Countries in Africa	Sierra Leone	12576.8
Ethiopia	Countries in Africa	Senegal	18025.3
Ethiopia	Countries in Africa	Sudan	97171.3
Ethiopia	Countries in Africa	Tanzania	161271
Ethiopia	Countries in Africa	Uganda	72159.1
Ethiopia	Countries in Africa	Chad	84665.4
Ethiopia	Countries in Africa	Zambia	112685
Ethiopia	Countries in Africa	Central African	144018
Ethiopia	Countries in Africa	Somalia	6904.58
Ethiopia	Countries in Africa	Seychelles	1119.06
Madagascar	Countries in Africa	Egypt	9813.22
Madagascar	Countries in Africa	Ethiopia	11984.8
Madagascar	Countries in Africa	Eritrea	1504.37
Madagascar	Countries in Africa	Comoros	1239.58
Madagascar	Countries in Africa	Kenya	2788.09
Madagascar	Countries in Africa	Mali	3409.9
Madagascar	Countries in Africa	Mauritius	605.874
Madagascar	Countries in Africa	Mozambique	874.876
Madagascar	Countries in Africa	South Africa	1266.65
Madagascar	Countries in Africa	Sudan	7692.33
Libya	Countries in Africa	Algeria	34988.4
Libya	Countries in Africa	Egypt	4247.36
Libya	Countries in Africa	Mali	9438.11
Libya	Countries in Africa	Niger	19873.2
Libya	Countries in Africa	Tunisia	16129.2
Kenya	Countries in Africa	Ethiopia	29292.7
Kenya	Countries in Africa	Angola	4037.28
Kenya	Countries in Africa	Benin	660.346
Kenya	Countries in Africa	Botswana	19808.5
Kenya	Countries in Africa	Burkina Faso	0.212101
Kenya	Countries in Africa	Burundi	8575.86
Kenya	Countries in Africa	Equatorial Guinea	1959.47
Kenya	Countries in Africa	Togo	0.0390307
Kenya	Countries in Africa	Gambia	140.863
Kenya	Countries in Africa	The Republic of Congo	10976.4
Kenya	Countries in Africa	The Democratic Republic of the Congo	118396
Kenya	Countries in Africa	Djibouti	3220.89
Kenya	Countries in Africa	Guinea	4335.77
Kenya	Countries in Africa	Guinea-Bissau	338.071
Kenya	Countries in Africa	Ghana	18673.2
Kenya	Countries in Africa	Gabon	2975.68
Kenya	Countries in Africa	Zimbabwe	44517.9
Kenya	Countries in Africa	Cameroon	38791.8
Kenya	Countries in Africa	Comoros	2321.53
Kenya	Countries in Africa	Ivory Coast	25103.2
Kenya	Countries in Africa	Liberia	17172
Kenya	Countries in Africa	Rwanda	14167.3
Kenya	Countries in Africa	Madagascar	16776.6
Kenya	Countries in Africa	Malawi	26057.4
Kenya	Countries in Africa	Mali	1780.58
Kenya	Countries in Africa	Mauritius	1848.54
Kenya	Countries in Africa	Mozambique	29835.1
Kenya	Countries in Africa	South Africa	47660
Kenya	Countries in Africa	South Sudan	5608.83
Kenya	Countries in Africa	Nigeria	12616.5
Kenya	Countries in Africa	Sierra Leone	13595.2
Kenya	Countries in Africa	Senegal	4036.52
Kenya	Countries in Africa	Sudan	3919.08
Kenya	Countries in Africa	Tanzania	155163
Kenya	Countries in Africa	Uganda	32010.8
Kenya	Countries in Africa	Chad	0.224427
Kenya	Countries in Africa	Zambia	74941.5
Kenya	Countries in Africa	Central African	8029.64
Kenya	Countries in Africa	Somalia	10029.4
Kenya	Countries in Africa	Seychelles	2014.51
Angola	Countries in Africa	Botswana	19878
Angola	Countries in Africa	Cape Verde	604.937
Angola	Countries in Africa	Gambia	190.284
Angola	Countries in Africa	The Republic of Congo	1783.82
Angola	Countries in Africa	The Democratic Republic of the Congo	3107.2
Angola	Countries in Africa	Guinea	2843.53
Angola	Countries in Africa	Guinea-Bissau	424.876
Angola	Countries in Africa	Ghana	701.982
Angola	Countries in Africa	Zimbabwe	3011.46
Angola	Countries in Africa	Ivory Coast	2617.06
Angola	Countries in Africa	Namibia	27934.6
Angola	Countries in Africa	South Africa	15774.1
Angola	Countries in Africa	Sierra Leone	415.349
Angola	Countries in Africa	Senegal	251.013
Angola	Countries in Africa	Zambia	6060.98
Angola	Countries in Africa	Sao Tome and Principe	1713.44
Namibia	Countries in Africa	Angola	3326.22
Namibia	Countries in Africa	Botswana	25781.1
Namibia	Countries in Africa	Zimbabwe	3200.85
Namibia	Countries in Africa	South Africa	25896.3
Namibia	Countries in Africa	Zambia	1076.72
South Africa	Countries in Africa	Angola	69735.4
South Africa	Countries in Africa	Botswana	131074
South Africa	Countries in Africa	Gambia	258.94
South Africa	Countries in Africa	The Democratic Republic of the Congo	2383.71
South Africa	Countries in Africa	Guinea	1983.1
South Africa	Countries in Africa	Guinea-Bissau	1035.76
South Africa	Countries in Africa	Ghana	9305.31
South Africa	Countries in Africa	Gabon	4532.3
South Africa	Countries in Africa	Zimbabwe	97488.2
South Africa	Countries in Africa	Ivory Coast	3569.68
South Africa	Countries in Africa	Kenya	3069.91
South Africa	Countries in Africa	Liberia	2867.29
South Africa	Countries in Africa	Madagascar	11645.9
South Africa	Countries in Africa	Malawi	7181.12
South Africa	Countries in Africa	Mauritius	3289.8
South Africa	Countries in Africa	Mozambique	56425.7
South Africa	Countries in Africa	Namibia	40280.4
South Africa	Countries in Africa	Nigeria	2742.41
South Africa	Countries in Africa	Sierra Leone	1503.12
South Africa	Countries in Africa	Senegal	2667.79
South Africa	Countries in Africa	Tanzania	27461.7
South Africa	Countries in Africa	Uganda	1533.2
South Africa	Countries in Africa	Zambia	28226.1
South Africa	Countries in Africa	Swaziland	3349.78
Rwanda	Countries in Africa	Ethiopia	2465.65
Rwanda	Countries in Africa	Benin	3820.03
Rwanda	Countries in Africa	Botswana	7249.22
Rwanda	Countries in Africa	Burundi	9961.75
Rwanda	Countries in Africa	Equatorial Guinea	1159.81
Rwanda	Countries in Africa	Togo	550.051
Rwanda	Countries in Africa	Gambia	202.894
Rwanda	Countries in Africa	The Republic of Congo	14548.4
Rwanda	Countries in Africa	The Democratic Republic of the Congo	66370.6
Rwanda	Countries in Africa	Guinea	4056.77
Rwanda	Countries in Africa	Guinea-Bissau	376.811
Rwanda	Countries in Africa	Ghana	4298.07
Rwanda	Countries in Africa	Gabon	13338.8
Rwanda	Countries in Africa	Zimbabwe	24671
Rwanda	Countries in Africa	Cameroon	19712.9
Rwanda	Countries in Africa	Ivory Coast	5560.45
Rwanda	Countries in Africa	Kenya	14801.5
Rwanda	Countries in Africa	Mozambique	1874.14
Rwanda	Countries in Africa	South Africa	25578.3
Rwanda	Countries in Africa	South Sudan	3297.86
Rwanda	Countries in Africa	Nigeria	13742.4
Rwanda	Countries in Africa	Senegal	2652.71
Rwanda	Countries in Africa	Tanzania	39078.9
Rwanda	Countries in Africa	Uganda	28749.3
Rwanda	Countries in Africa	Zambia	39251.9
Rwanda	Countries in Africa	Central African	2644.87
Mauritania	Countries in Africa	Algeria	7094.96
Mauritania	Countries in Africa	Benin	4134.22
Mauritania	Countries in Africa	Burkina Faso	3291.64
Mauritania	Countries in Africa	Togo	1575.14
Mauritania	Countries in Africa	Gambia	625.88
Mauritania	Countries in Africa	The Republic of Congo	7978.9
Mauritania	Countries in Africa	Guinea	3755.63
Mauritania	Countries in Africa	Guinea-Bissau	1756.4
Mauritania	Countries in Africa	Ghana	5497.24
Mauritania	Countries in Africa	Gabon	10406.7
Mauritania	Countries in Africa	Ivory Coast	6524.05
Mauritania	Countries in Africa	Mali	19669.9
Mauritania	Countries in Africa	Morocco	11502.3
Mauritania	Countries in Africa	Sierra Leone	382.16
Mauritania	Countries in Africa	Senegal	11906.2
Mauritania	Countries in Africa	Tunisia	1381.68
Botswana	Countries in Africa	The Republic of Congo	1883.14
Botswana	Countries in Africa	Gabon	2970.04
Botswana	Countries in Africa	Zimbabwe	989.345
Botswana	Countries in Africa	South Africa	22245.9
Botswana	Countries in Africa	Zambia	364.89
Ivory Coast	Countries in Africa	Benin	7044.42
Ivory Coast	Countries in Africa	Burkina Faso	9882.24
Ivory Coast	Countries in Africa	Togo	4229
Ivory Coast	Countries in Africa	Gambia	254.862
Ivory Coast	Countries in Africa	The Republic of Congo	1759.77
Ivory Coast	Countries in Africa	The Democratic Republic of the Congo	1176.75
Ivory Coast	Countries in Africa	Guinea	8459.56
Ivory Coast	Countries in Africa	Guinea-Bissau	611.669
Ivory Coast	Countries in Africa	Ghana	40890.5
Ivory Coast	Countries in Africa	Gabon	2763.93
Ivory Coast	Countries in Africa	Cameroon	16433.2
Ivory Coast	Countries in Africa	Liberia	2578.44
Ivory Coast	Countries in Africa	Mali	5076.5
Ivory Coast	Countries in Africa	Niger	4046.53
Ivory Coast	Countries in Africa	Nigeria	9275.86
Ivory Coast	Countries in Africa	Sierra Leone	1796.25
Ivory Coast	Countries in Africa	Senegal	4136.59
Ivory Coast	Countries in Africa	Chad	1172.44
Burkina Faso	Countries in Africa	Benin	1460.43
Burkina Faso	Countries in Africa	Togo	4570.06
Burkina Faso	Countries in Africa	Ghana	10538
Burkina Faso	Countries in Africa	Ivory Coast	4528.84
Burkina Faso	Countries in Africa	Mali	8283.6
Burkina Faso	Countries in Africa	Senegal	3794.36
Senegal	Countries in Africa	Benin	1682.35
Senegal	Countries in Africa	Burkina Faso	4976.5
Senegal	Countries in Africa	Equatorial Guinea	573.537
Senegal	Countries in Africa	Togo	555.468
Senegal	Countries in Africa	Cape Verde	1179.18
Senegal	Countries in Africa	Gambia	1324.83
Senegal	Countries in Africa	Guinea	13219.5
Senegal	Countries in Africa	Guinea-Bissau	2880.97
Senegal	Countries in Africa	Ghana	4211.91
Senegal	Countries in Africa	Gabon	1493.96
Senegal	Countries in Africa	Cameroon	2354.03
Senegal	Countries in Africa	Ivory Coast	11470.4
Senegal	Countries in Africa	Mali	11570.1
Senegal	Countries in Africa	Mozambique	12895.2
Senegal	Countries in Africa	South Africa	14258.4
Senegal	Countries in Africa	Seychelles	1248.4
Senegal	Countries in Africa	Sao Tome and Principe	391.873
Nigeria	Countries in Africa	Benin	145.347
Nigeria	Countries in Africa	Burkina Faso	105.604
Nigeria	Countries in Africa	Togo	139.669
Nigeria	Countries in Africa	Guinea	218.02
Nigeria	Countries in Africa	Ghana	6856.8
Nigeria	Countries in Africa	Ivory Coast	4657.34
Nigeria	Countries in Africa	Liberia	3288.85
Nigeria	Countries in Africa	Mali	493.952
Nigeria	Countries in Africa	Senegal	839.103
Ghana	Countries in Africa	Benin	495.311
Ghana	Countries in Africa	Togo	321.952
Ghana	Countries in Africa	Guinea	470.962
Ghana	Countries in Africa	Ivory Coast	5958.33
Ghana	Countries in Africa	Liberia	5273.72
Ghana	Countries in Africa	Nigeria	6727.05
Ghana	Countries in Africa	Sierra Leone	5566.57
Zimbabwe	Countries in Africa	Botswana	1182.28
Zimbabwe	Countries in Africa	Malawi	586.149
Zimbabwe	Countries in Africa	Mozambique	1595.45
Zimbabwe	Countries in Africa	South Africa	16717.7
Zimbabwe	Countries in Africa	Tanzania	2363.63
Tanzania	Countries in Africa	Botswana	1815.04
Tanzania	Countries in Africa	Burundi	491.639
Tanzania	Countries in Africa	Zimbabwe	32962
Tanzania	Countries in Africa	Comoros	440.38
Tanzania	Countries in Africa	Rwanda	3807.26
Tanzania	Countries in Africa	Malawi	3217.71
Tanzania	Countries in Africa	Mozambique	6233.29
Tanzania	Countries in Africa	South Africa	22100.3
Tanzania	Countries in Africa	Uganda	3678.71
Tanzania	Countries in Africa	Zambia	8014.5
Cameroon	Countries in Africa	Equatorial Guinea	505.055
Cameroon	Countries in Africa	Gambia	363.787
Cameroon	Countries in Africa	Guinea	8498.26
Cameroon	Countries in Africa	Guinea-Bissau	799.442
Cameroon	Countries in Africa	Ghana	1218.47
Cameroon	Countries in Africa	Gabon	835.325
Cameroon	Countries in Africa	Ivory Coast	9754.89
Cameroon	Countries in Africa	Nigeria	3365.73
Cameroon	Countries in Africa	Senegal	5700.47
Cameroon	Countries in Africa	Chad	1390.94
Cameroon	Countries in Africa	Central African	3253.07
Mauritius	Countries in Africa	Kenya	2557.57
Mauritius	Countries in Africa	Madagascar	14101
Mauritius	Countries in Africa	Mozambique	1222.49
Mauritius	Countries in Africa	South Africa	17521.4
Mauritius	Countries in Africa	Seychelles	318.447
Mauritius	Countries in Africa	Swaziland	709.348
Mozambique	Countries in Africa	Zimbabwe	4247.43
Mozambique	Countries in Africa	Kenya	1078.58
Mozambique	Countries in Africa	Malawi	579.042
Mozambique	Countries in Africa	South Africa	17082.1
Mozambique	Countries in Africa	Tanzania	5256.65
Mozambique	Countries in Africa	Zambia	3094.04
Mozambique	Countries in Africa	Swaziland	2668.22
Seychelles	Countries in Africa	Madagascar	2922.23
Seychelles	Countries in Africa	Mauritius	1416.39
Seychelles	Countries in Africa	Tanzania	191.943
The Democratic Republic of the Congo	Countries in Africa	The Republic of Congo	504.999
The Democratic Republic of the Congo	Countries in Africa	Gabon	1794.93
Togo	Countries in Africa	Algeria	19.3056
Togo	Countries in Africa	Ethiopia	20332.9
Togo	Countries in Africa	Angola	59038.4
Togo	Countries in Africa	Benin	15536
Togo	Countries in Africa	Botswana	25952.1
Togo	Countries in Africa	Burkina Faso	8618.67
Togo	Countries in Africa	Equatorial Guinea	2425.1
Togo	Countries in Africa	Gambia	6200.5
Togo	Countries in Africa	The Republic of Congo	15004.1
Togo	Countries in Africa	The Democratic Republic of the Congo	52560
Togo	Countries in Africa	Guinea	21360.5
Togo	Countries in Africa	Guinea-Bissau	7833.46
Togo	Countries in Africa	Ghana	41875.8
Togo	Countries in Africa	Gabon	30213.9
Togo	Countries in Africa	Cameroon	32384
Togo	Countries in Africa	Ivory Coast	37265.8
Togo	Countries in Africa	Kenya	2233.39
Togo	Countries in Africa	Liberia	12631.5
Togo	Countries in Africa	Mali	8272.09
Togo	Countries in Africa	Morocco	66.4144
Togo	Countries in Africa	Namibia	1068.95
Togo	Countries in Africa	South Africa	10644.4
Togo	Countries in Africa	South Sudan	14150.5
Togo	Countries in Africa	Niger	3840.91
Togo	Countries in Africa	Nigeria	57069.3
Togo	Countries in Africa	Sierra Leone	15124.3
Togo	Countries in Africa	Senegal	13743.6
Togo	Countries in Africa	Sudan	1811.99
Togo	Countries in Africa	Chad	3199.92
Togo	Countries in Africa	Central African	7773.81
Cape Verde	Countries in Africa	Senegal	1700.74
Equatorial Guinea	Countries in Africa	Benin	1833.6
Equatorial Guinea	Countries in Africa	Botswana	6747.43
Equatorial Guinea	Countries in Africa	Togo	1941.86
Equatorial Guinea	Countries in Africa	Cape Verde	317.072
Equatorial Guinea	Countries in Africa	Gambia	499.441
Equatorial Guinea	Countries in Africa	The Republic of Congo	996.153
Equatorial Guinea	Countries in Africa	Guinea	957.12
Equatorial Guinea	Countries in Africa	Guinea-Bissau	1160.97
Equatorial Guinea	Countries in Africa	Ghana	4287.98
Equatorial Guinea	Countries in Africa	Gabon	3807.8
Equatorial Guinea	Countries in Africa	Cameroon	2803.65
Equatorial Guinea	Countries in Africa	Ivory Coast	2405.37
Equatorial Guinea	Countries in Africa	Mali	637.158
Equatorial Guinea	Countries in Africa	Namibia	20871.3
Equatorial Guinea	Countries in Africa	South Africa	7579.1
Equatorial Guinea	Countries in Africa	Nigeria	5545.19
Equatorial Guinea	Countries in Africa	Senegal	3010.48
Equatorial Guinea	Countries in Africa	Sao Tome and Principe	1418.13
The Republic of Congo	Countries in Africa	Angola	792.122
The Republic of Congo	Countries in Africa	Benin	1462.42
The Republic of Congo	Countries in Africa	Burkina Faso	699.233
The Republic of Congo	Countries in Africa	Equatorial Guinea	618.242
The Republic of Congo	Countries in Africa	Togo	442.826
The Republic of Congo	Countries in Africa	The Democratic Republic of the Congo	636.871
The Republic of Congo	Countries in Africa	Ghana	1507.28
The Republic of Congo	Countries in Africa	Gabon	19542.6
The Republic of Congo	Countries in Africa	Cameroon	1539.03
The Republic of Congo	Countries in Africa	Ivory Coast	587.552
The Republic of Congo	Countries in Africa	Mali	1517.3
Malawi	Countries in Africa	Zimbabwe	10693.9
Malawi	Countries in Africa	Kenya	1240.45
Malawi	Countries in Africa	Mozambique	9415.23
Malawi	Countries in Africa	South Africa	11199.7
Malawi	Countries in Africa	Tanzania	6749.74
Malawi	Countries in Africa	Zambia	2825.66
Somalia	Countries in Africa	Djibouti	244.666
Somalia	Countries in Africa	Kenya	691.313
Comoros	Countries in Africa	Tanzania	438.695
Zambia	Countries in Africa	Zimbabwe	1423.65
Zambia	Countries in Africa	Malawi	864.987
Zambia	Countries in Africa	Mozambique	627.56
Zambia	Countries in Africa	South Africa	694.779
Holland	Countries outside Africa	Angola	18098
Holland	Countries outside Africa	Cape Verde	462.539
Holland	Countries outside Africa	Gambia	445.076
Holland	Countries outside Africa	Rwanda	4634.72
Holland	Countries outside Africa	Namibia	11309.5
Holland	Countries outside Africa	Tanzania	2037.82
Holland	Countries outside Africa	Uganda	6994.3
The United Arab Emirates	Countries outside Africa	Egypt	3546.17
The United Arab Emirates	Countries outside Africa	Ethiopia	2914.34
The United Arab Emirates	Countries outside Africa	Botswana	7589.35
The United Arab Emirates	Countries outside Africa	Gambia	1446.63
The United Arab Emirates	Countries outside Africa	The Democratic Republic of the Congo	1307.64
The United Arab Emirates	Countries outside Africa	Guinea	7570.61
The United Arab Emirates	Countries outside Africa	Guinea-Bissau	3996.62
The United Arab Emirates	Countries outside Africa	Ghana	11853.7
The United Arab Emirates	Countries outside Africa	Zimbabwe	13374.5
The United Arab Emirates	Countries outside Africa	Comoros	391.664
The United Arab Emirates	Countries outside Africa	Ivory Coast	6911.3
The United Arab Emirates	Countries outside Africa	Kenya	9217.64
The United Arab Emirates	Countries outside Africa	Madagascar	3655.74
The United Arab Emirates	Countries outside Africa	Mauritius	1032.29
The United Arab Emirates	Countries outside Africa	South Africa	8459.08
The United Arab Emirates	Countries outside Africa	Senegal	8257.14
The United Arab Emirates	Countries outside Africa	Sudan	3830.95
The United Arab Emirates	Countries outside Africa	Tanzania	9646.99
The United Arab Emirates	Countries outside Africa	Zambia	15833.5
The United Arab Emirates	Countries outside Africa	Seychelles	306.204
Russian Federation	Countries outside Africa	Ethiopia	706.494
Russian Federation	Countries outside Africa	Angola	627.451
Russian Federation	Countries outside Africa	The Democratic Republic of the Congo	2054.04
Russian Federation	Countries outside Africa	South Sudan	542.617
Russian Federation	Countries outside Africa	Uganda	51.2709
Turkey	Countries outside Africa	Ethiopia	3687.15
Turkey	Countries outside Africa	Benin	3653.82
Turkey	Countries outside Africa	Botswana	116.728
Turkey	Countries outside Africa	Burkina Faso	7124.18
Turkey	Countries outside Africa	Togo	1065.63
Turkey	Countries outside Africa	The Republic of Congo	3057.83
Turkey	Countries outside Africa	The Democratic Republic of the Congo	1057.78
Turkey	Countries outside Africa	Djibouti	1053.16
Turkey	Countries outside Africa	Guinea	2784.21
Turkey	Countries outside Africa	Ghana	7885.69
Turkey	Countries outside Africa	Gabon	4392.89
Turkey	Countries outside Africa	Zimbabwe	774.446
Turkey	Countries outside Africa	Cameroon	3233.56
Turkey	Countries outside Africa	Comoros	1126.51
Turkey	Countries outside Africa	Ivory Coast	4097.83
Turkey	Countries outside Africa	Rwanda	5215.32
Turkey	Countries outside Africa	Madagascar	3794.53
Turkey	Countries outside Africa	Malawi	838.742
Turkey	Countries outside Africa	Mali	5495.06
Turkey	Countries outside Africa	Mauritius	2130.46
Turkey	Countries outside Africa	Mauritania	2867.19
Turkey	Countries outside Africa	Mozambique	1731.51
Turkey	Countries outside Africa	South Africa	4917.53
Turkey	Countries outside Africa	Niger	1749.73
Turkey	Countries outside Africa	Sierra Leone	1228.74
Turkey	Countries outside Africa	Senegal	2421.13
Turkey	Countries outside Africa	Tanzania	7758.72
Turkey	Countries outside Africa	Uganda	8310.99
Turkey	Countries outside Africa	Chad	313.931
Turkey	Countries outside Africa	Zambia	5066.06
Turkey	Countries outside Africa	Somalia	5136.69
Turkey	Countries outside Africa	Seychelles	1036.21
Turkey	Countries outside Africa	Swaziland	894.043
Belgium	Countries outside Africa	Benin	1775.24
Belgium	Countries outside Africa	Burkina Faso	3221.52
Belgium	Countries outside Africa	Burundi	734.543
Belgium	Countries outside Africa	Togo	2924.01
Belgium	Countries outside Africa	Gambia	1831.27
Belgium	Countries outside Africa	Guinea	2749.28
Belgium	Countries outside Africa	Guinea-Bissau	1318.3
Belgium	Countries outside Africa	Ghana	16995.9
Belgium	Countries outside Africa	Ivory Coast	10924.6
Belgium	Countries outside Africa	Rwanda	4899.27
Belgium	Countries outside Africa	Senegal	4387.47
Belgium	Countries outside Africa	Tanzania	2624.53
Belgium	Countries outside Africa	Uganda	8029.17
France	Countries outside Africa	Ethiopia	3275.11
France	Countries outside Africa	Benin	5155.99
France	Countries outside Africa	Burkina Faso	4330.02
France	Countries outside Africa	Burundi	2830.97
France	Countries outside Africa	Equatorial Guinea	4431.5
France	Countries outside Africa	Togo	5088.5
France	Countries outside Africa	Gambia	580.145
France	Countries outside Africa	The Republic of Congo	5782.78
France	Countries outside Africa	The Democratic Republic of the Congo	3644.18
France	Countries outside Africa	Djibouti	1178.86
France	Countries outside Africa	Guinea	5244.01
France	Countries outside Africa	Guinea-Bissau	1893.11
France	Countries outside Africa	Ghana	6341.97
France	Countries outside Africa	Gabon	11015
France	Countries outside Africa	Zimbabwe	1719.63
France	Countries outside Africa	Cameroon	245.722
France	Countries outside Africa	Comoros	419.041
France	Countries outside Africa	Ivory Coast	13547.8
France	Countries outside Africa	Kenya	6514.39
France	Countries outside Africa	Rwanda	4835.42
France	Countries outside Africa	Madagascar	800.887
France	Countries outside Africa	Malawi	1413.1
France	Countries outside Africa	Mali	7366.69
France	Countries outside Africa	Mauritius	738.892
France	Countries outside Africa	Mauritania	4343.26
France	Countries outside Africa	Mozambique	1301.69
France	Countries outside Africa	South Africa	2703.02
France	Countries outside Africa	Niger	2919.04
France	Countries outside Africa	Nigeria	5665.18
France	Countries outside Africa	Senegal	6213.66
France	Countries outside Africa	Tanzania	12783.8
France	Countries outside Africa	Uganda	5418.1
France	Countries outside Africa	Chad	768.289
France	Countries outside Africa	Zambia	4000.82
France	Countries outside Africa	Central African	122.4
Honduras	Countries outside Africa	Gambia	1517.81
Honduras	Countries outside Africa	Guinea	2898.81
Honduras	Countries outside Africa	Guinea-Bissau	470.077
Honduras	Countries outside Africa	Ghana	19426.1
Honduras	Countries outside Africa	Ivory Coast	5097.95
Honduras	Countries outside Africa	Liberia	1919.8
Honduras	Countries outside Africa	Nigeria	10194.2
Honduras	Countries outside Africa	Senegal	1166.76
United Kingdom	Countries outside Africa	Botswana	13266.6
United Kingdom	Countries outside Africa	Zimbabwe	11925.3
United Kingdom	Countries outside Africa	Madagascar	461.634
United Kingdom	Countries outside Africa	Mauritius	177.838
United Kingdom	Countries outside Africa	Mozambique	86.5563
United Kingdom	Countries outside Africa	Namibia	3820.59
United Kingdom	Countries outside Africa	South Africa	17905.8
United Kingdom	Countries outside Africa	Zambia	1106.92
United Kingdom	Countries outside Africa	Swaziland	50.224
The Federal Republic of Germany	Countries outside Africa	Equatorial Guinea	2639.67
The Federal Republic of Germany	Countries outside Africa	Nigeria	8851.37
U.S.A	Countries outside Africa	The Democratic Republic of the Congo	2680.36
U.S.A	Countries outside Africa	Rwanda	2157.5
U.S.A	Countries outside Africa	Tanzania	6727.33
U.S.A	Countries outside Africa	Uganda	1638.94
The State of Qatar	Countries outside Africa	Ethiopia	2120.36
The State of Qatar	Countries outside Africa	Djibouti	535.54
The State of Qatar	Countries outside Africa	Somalia	2883.85
The Republic of Lebanon	Countries outside Africa	Benin	624.895
The Republic of Lebanon	Countries outside Africa	Togo	312.448
The Republic of Lebanon	Countries outside Africa	Ghana	4997.33
The Republic of Lebanon	Countries outside Africa	Ivory Coast	2947.11
The Republic of Lebanon	Countries outside Africa	Nigeria	1153.04
Portugal	Countries outside Africa	Togo	310.913
Portugal	Countries outside Africa	Ghana	1524.68
Portugal	Countries outside Africa	Sao Tome and Principe	619.318
Finland	Countries outside Africa	Benin	1980.51
Finland	Countries outside Africa	Togo	1776.85
Finland	Countries outside Africa	Nigeria	1182.03
Romania	Countries outside Africa	Ethiopia	1472.49
Romania	Countries outside Africa	Djibouti	1457.28
Romania	Countries outside Africa	Somalia	2750.79
The Kingdom of Cambodia	Countries outside Africa	Comoros	421.101
The Kingdom of Cambodia	Countries outside Africa	Tanzania	722.58
