# Supplementary material for: Aviation carbon transfer and compensation of international routes in Africa from 2019 to 2021
Source: Sci Data. 2023 May 19;10:306. doi: 10.1038/s41597-023-02219-7 (PMC10198027; doi:10.1038/s41597-023-02219-7)
Supplement: Supplementary file 5 — The overall carbon transfer of African air routes in 2020 [file 41597_2023_2219_MOESM5_ESM.xlsx]

## Sheet: 2020 transfer
Carbon transfer out countries	Category of carbon transfer out countries	Carbon transfer to countries	Carbon emissions transfer(tons)
Tanzania	Countries in Africa	Botswana	451.811
Tanzania	Countries in Africa	Burundi	816.578
Tanzania	Countries in Africa	Zimbabwe	10913
Tanzania	Countries in Africa	Comoros	314.547
Tanzania	Countries in Africa	Kenya	16396.8
Tanzania	Countries in Africa	Rwanda	2247.73
Tanzania	Countries in Africa	Mozambique	2922.86
Tanzania	Countries in Africa	South Africa	10590.1
Tanzania	Countries in Africa	Uganda	1554.51
Tunisia	Countries in Africa	Algeria	23124.3
Tunisia	Countries in Africa	Egypt	385.23
Tunisia	Countries in Africa	Benin	494.88
Tunisia	Countries in Africa	Burkina Faso	3057.45
Tunisia	Countries in Africa	Guinea	580.595
Tunisia	Countries in Africa	Ghana	1140.99
Tunisia	Countries in Africa	Ivory Coast	2881.39
Tunisia	Countries in Africa	Mali	5711.43
Tunisia	Countries in Africa	Mauritania	7071.41
Tunisia	Countries in Africa	Morocco	2150.09
Tunisia	Countries in Africa	Nigeria	447.602
Tunisia	Countries in Africa	Senegal	1436.49
Tunisia	Countries in Africa	Niger	1277.11
Uganda	Countries in Africa	Burundi	1043.96
Uganda	Countries in Africa	Kenya	11602.7
Uganda	Countries in Africa	Rwanda	523.418
Uganda	Countries in Africa	South Sudan	4596.74
Uganda	Countries in Africa	Tanzania	14479.9
Sudan	Countries in Africa	Egypt	26858.3
Sudan	Countries in Africa	Ethiopia	3466.55
Sudan	Countries in Africa	Eritrea	1438.07
Sudan	Countries in Africa	South Sudan	11553.4
Sudan	Countries in Africa	Nigeria	4851.67
Sudan	Countries in Africa	Chad	6963.57
Sudan	Countries in Africa	Uganda	2199.49
Seychelles	Countries in Africa	Mauritius	826.773
Seychelles	Countries in Africa	Mozambique	3620.88
Seychelles	Countries in Africa	South Africa	4733.5
Rwanda	Countries in Africa	Benin	2822.96
Rwanda	Countries in Africa	Botswana	9797.76
Rwanda	Countries in Africa	Burundi	8718.18
Rwanda	Countries in Africa	Equatorial Guinea	1480.9
Rwanda	Countries in Africa	Togo	304.356
Rwanda	Countries in Africa	Gambia	106.401
Rwanda	Countries in Africa	The Republic of Congo	14881.7
Rwanda	Countries in Africa	The Democratic Republic of the Congo	66221.9
Rwanda	Countries in Africa	Guinea	579.019
Rwanda	Countries in Africa	Ghana	4218.65
Rwanda	Countries in Africa	Gabon	8794.14
Rwanda	Countries in Africa	Zimbabwe	29081
Rwanda	Countries in Africa	Cameroon	24824.3
Rwanda	Countries in Africa	Ivory Coast	2793.3
Rwanda	Countries in Africa	Kenya	15020.2
Rwanda	Countries in Africa	Mali	804.192
Rwanda	Countries in Africa	Mozambique	1700.54
Rwanda	Countries in Africa	South Africa	33606.9
Rwanda	Countries in Africa	South Sudan	1537.8
Rwanda	Countries in Africa	Nigeria	12238.8
Rwanda	Countries in Africa	Senegal	1777.53
Rwanda	Countries in Africa	Tanzania	35650.4
Rwanda	Countries in Africa	Central African	2339.72
Rwanda	Countries in Africa	Zambia	34467.2
Rwanda	Countries in Africa	Uganda	14334.9
Zambia	Countries in Africa	Botswana	526.499
Zambia	Countries in Africa	Zimbabwe	4443.27
Zambia	Countries in Africa	Malawi	431.249
Zambia	Countries in Africa	Mozambique	312.877
Zambia	Countries in Africa	South Africa	5479.03
South Africa	Countries in Africa	Ethiopia	722.675
South Africa	Countries in Africa	Angola	4556.04
South Africa	Countries in Africa	Botswana	44655.9
South Africa	Countries in Africa	Zimbabwe	22800
South Africa	Countries in Africa	Kenya	732.609
South Africa	Countries in Africa	Madagascar	3689.09
South Africa	Countries in Africa	Malawi	454.914
South Africa	Countries in Africa	Mozambique	15353.4
South Africa	Countries in Africa	Namibia	8856.49
South Africa	Countries in Africa	Tanzania	5346.2
South Africa	Countries in Africa	Zambia	10445.6
South Africa	Countries in Africa	Somalia	136.649
South Africa	Countries in Africa	Uganda	1040.99
South Africa	Countries in Africa	Swaziland	132.769
Namibia	Countries in Africa	Ethiopia	4111.57
Namibia	Countries in Africa	Benin	673.784
Namibia	Countries in Africa	Botswana	15993.9
Namibia	Countries in Africa	Togo	1339.6
Namibia	Countries in Africa	Zimbabwe	1581.58
Namibia	Countries in Africa	Cameroon	2446.9
Namibia	Countries in Africa	South Africa	12389.5
Namibia	Countries in Africa	South Sudan	6418.68
Namibia	Countries in Africa	Nigeria	6081.78
Namibia	Countries in Africa	Chad	744.708
Namibia	Countries in Africa	Central African	4887.89
Namibia	Countries in Africa	Zambia	422.864
Mozambique	Countries in Africa	Kenya	1816.83
Mozambique	Countries in Africa	South Africa	22400
Mozambique	Countries in Africa	Tanzania	5369.68
Mozambique	Countries in Africa	Swaziland	4593.67
Senegal	Countries in Africa	Burkina Faso	2577.15
Senegal	Countries in Africa	Cape Verde	771.24
Senegal	Countries in Africa	Gambia	5012.38
Senegal	Countries in Africa	Guinea	18689.7
Senegal	Countries in Africa	Guinea-Bissau	5225.87
Senegal	Countries in Africa	Ghana	1693.36
Senegal	Countries in Africa	Ivory Coast	13382
Senegal	Countries in Africa	Mali	12830.9
Senegal	Countries in Africa	Mauritania	4874.09
Senegal	Countries in Africa	Morocco	15311.8
Senegal	Countries in Africa	Sierra Leone	613.705
Morocco	Countries in Africa	Algeria	16691.3
Morocco	Countries in Africa	Burkina Faso	574.857
Morocco	Countries in Africa	Equatorial Guinea	291.615
Morocco	Countries in Africa	Guinea	500.097
Morocco	Countries in Africa	Gabon	173.151
Morocco	Countries in Africa	Cameroon	341.952
Morocco	Countries in Africa	Ivory Coast	1342.8
Morocco	Countries in Africa	Mali	11618
Morocco	Countries in Africa	Mauritania	6345.7
Morocco	Countries in Africa	Nigeria	4201.81
Morocco	Countries in Africa	Senegal	1836.35
Morocco	Countries in Africa	Tunisia	2717.51
Morocco	Countries in Africa	Niger	2445.53
Burkina Faso	Countries in Africa	Benin	1476.89
Burkina Faso	Countries in Africa	Togo	4109.9
Burkina Faso	Countries in Africa	Ghana	12100.5
Burkina Faso	Countries in Africa	Ivory Coast	6711.65
Burkina Faso	Countries in Africa	Mali	18442.7
Burkina Faso	Countries in Africa	Senegal	10392.8
Burkina Faso	Countries in Africa	Niger	1957.83
Mauritania	Countries in Africa	Algeria	7752.98
Mauritania	Countries in Africa	Benin	4226.02
Mauritania	Countries in Africa	Burkina Faso	5650.16
Mauritania	Countries in Africa	Togo	2472.01
Mauritania	Countries in Africa	Gambia	486.258
Mauritania	Countries in Africa	The Republic of Congo	5598.14
Mauritania	Countries in Africa	Guinea	4408.22
Mauritania	Countries in Africa	Guinea-Bissau	1358.82
Mauritania	Countries in Africa	Ghana	7897.58
Mauritania	Countries in Africa	Gabon	6674.92
Mauritania	Countries in Africa	Ivory Coast	10630.1
Mauritania	Countries in Africa	Liberia	693.035
Mauritania	Countries in Africa	Mali	30126
Mauritania	Countries in Africa	Morocco	10276.8
Mauritania	Countries in Africa	Sierra Leone	1314.58
Mauritania	Countries in Africa	Senegal	18813.7
Mauritania	Countries in Africa	Tunisia	1453.45
Mauritius	Countries in Africa	Kenya	3136.18
Mauritius	Countries in Africa	Madagascar	11963
Mauritius	Countries in Africa	Mozambique	759.513
Mauritius	Countries in Africa	South Africa	11540.3
Mauritius	Countries in Africa	Tanzania	192.057
Mauritius	Countries in Africa	Seychelles	320.072
Mauritius	Countries in Africa	Swaziland	440.705
Ethiopia	Countries in Africa	Angola	25364.9
Ethiopia	Countries in Africa	Benin	2348.85
Ethiopia	Countries in Africa	Botswana	13528.3
Ethiopia	Countries in Africa	Burkina Faso	8226.12
Ethiopia	Countries in Africa	Burundi	253.755
Ethiopia	Countries in Africa	Equatorial Guinea	1545.5
Ethiopia	Countries in Africa	Togo	3874.46
Ethiopia	Countries in Africa	Gambia	1230.62
Ethiopia	Countries in Africa	The Republic of Congo	10948.2
Ethiopia	Countries in Africa	The Democratic Republic of the Congo	23831.4
Ethiopia	Countries in Africa	Djibouti	2594.78
Ethiopia	Countries in Africa	Guinea	3217.6
Ethiopia	Countries in Africa	Guinea-Bissau	1153.07
Ethiopia	Countries in Africa	Ghana	7876.28
Ethiopia	Countries in Africa	Gabon	9813.31
Ethiopia	Countries in Africa	Zimbabwe	25246.2
Ethiopia	Countries in Africa	Cameroon	24472.6
Ethiopia	Countries in Africa	Comoros	2578.75
Ethiopia	Countries in Africa	Ivory Coast	8210.92
Ethiopia	Countries in Africa	Kenya	84163
Ethiopia	Countries in Africa	Liberia	3765.97
Ethiopia	Countries in Africa	Rwanda	320.514
Ethiopia	Countries in Africa	Malawi	3556.59
Ethiopia	Countries in Africa	Mali	12410.3
Ethiopia	Countries in Africa	Mozambique	8518.29
Ethiopia	Countries in Africa	Namibia	612.838
Ethiopia	Countries in Africa	South Africa	11679.5
Ethiopia	Countries in Africa	South Sudan	49063.9
Ethiopia	Countries in Africa	Nigeria	40172
Ethiopia	Countries in Africa	Sierra Leone	3012.21
Ethiopia	Countries in Africa	Senegal	6403.99
Ethiopia	Countries in Africa	Sudan	20799.7
Ethiopia	Countries in Africa	Tanzania	54182.7
Ethiopia	Countries in Africa	Niger	12768.4
Ethiopia	Countries in Africa	Chad	19198.3
Ethiopia	Countries in Africa	Central African	38035.8
Ethiopia	Countries in Africa	Zambia	30348.2
Ethiopia	Countries in Africa	Somalia	4130.77
Ethiopia	Countries in Africa	Seychelles	372.886
Malawi	Countries in Africa	Zimbabwe	12037.5
Malawi	Countries in Africa	Kenya	957.288
Malawi	Countries in Africa	Mozambique	10494.9
Malawi	Countries in Africa	South Africa	12047.2
Malawi	Countries in Africa	Tanzania	5780.24
Malawi	Countries in Africa	Zambia	3757.39
Madagascar	Countries in Africa	Comoros	337.343
Madagascar	Countries in Africa	Mozambique	926.331
Madagascar	Countries in Africa	South Africa	1322.93
Libya	Countries in Africa	Algeria	51973.3
Libya	Countries in Africa	Egypt	1876.96
Libya	Countries in Africa	Mali	14156.9
Libya	Countries in Africa	Sudan	11705
Libya	Countries in Africa	Tunisia	19131.2
Libya	Countries in Africa	Niger	29004.1
Togo	Countries in Africa	Ethiopia	12329.9
Togo	Countries in Africa	Angola	63709.3
Togo	Countries in Africa	Benin	12989.9
Togo	Countries in Africa	Botswana	31678.6
Togo	Countries in Africa	Burkina Faso	11016.6
Togo	Countries in Africa	Equatorial Guinea	1374.61
Togo	Countries in Africa	Cape Verde	455.987
Togo	Countries in Africa	Gambia	8255.81
Togo	Countries in Africa	The Republic of Congo	19925.7
Togo	Countries in Africa	The Democratic Republic of the Congo	13033.4
Togo	Countries in Africa	Guinea	29802.8
Togo	Countries in Africa	Guinea-Bissau	7783.57
Togo	Countries in Africa	Ghana	54394.3
Togo	Countries in Africa	Gabon	29612.9
Togo	Countries in Africa	Cameroon	37684.1
Togo	Countries in Africa	Ivory Coast	48656.4
Togo	Countries in Africa	Liberia	12950.6
Togo	Countries in Africa	Mali	11750.9
Togo	Countries in Africa	Namibia	2565.5
Togo	Countries in Africa	South Africa	13615.7
Togo	Countries in Africa	South Sudan	13402
Togo	Countries in Africa	Nigeria	44473
Togo	Countries in Africa	Sierra Leone	19136.8
Togo	Countries in Africa	Senegal	17285.7
Togo	Countries in Africa	Niger	2952.14
Togo	Countries in Africa	Chad	1681.52
Togo	Countries in Africa	Central African	19450.2
Togo	Countries in Africa	Sao Tome and Principe	150.142
Ghana	Countries in Africa	Benin	528.715
Ghana	Countries in Africa	Togo	343.665
Ghana	Countries in Africa	Guinea	362.397
Ghana	Countries in Africa	Ivory Coast	7105.53
Ghana	Countries in Africa	Liberia	6237.47
Ghana	Countries in Africa	Nigeria	7978.56
Ghana	Countries in Africa	Sierra Leone	6079.27
Kenya	Countries in Africa	The Democratic Republic of the Congo	51.11
Kenya	Countries in Africa	Madagascar	452.649
Kenya	Countries in Africa	Mauritius	379.853
Kenya	Countries in Africa	Tanzania	11316.6
Kenya	Countries in Africa	Zambia	1996.03
Kenya	Countries in Africa	Somalia	3961.35
Kenya	Countries in Africa	Uganda	2200.44
Ivory Coast	Countries in Africa	Benin	3161.51
Ivory Coast	Countries in Africa	Burkina Faso	3402.23
Ivory Coast	Countries in Africa	Togo	1962.72
Ivory Coast	Countries in Africa	Gambia	73.8867
Ivory Coast	Countries in Africa	The Republic of Congo	1682.46
Ivory Coast	Countries in Africa	The Democratic Republic of the Congo	888.809
Ivory Coast	Countries in Africa	Guinea	2333.65
Ivory Coast	Countries in Africa	Guinea-Bissau	177.328
Ivory Coast	Countries in Africa	Ghana	18032.6
Ivory Coast	Countries in Africa	Gabon	2154.2
Ivory Coast	Countries in Africa	Cameroon	3958.2
Ivory Coast	Countries in Africa	Liberia	319.439
Ivory Coast	Countries in Africa	Mali	1491.62
Ivory Coast	Countries in Africa	Nigeria	2550.69
Ivory Coast	Countries in Africa	Sierra Leone	653.44
Ivory Coast	Countries in Africa	Senegal	1194.12
Ivory Coast	Countries in Africa	Niger	3184.3
Zimbabwe	Countries in Africa	Botswana	719.047
Zimbabwe	Countries in Africa	South Africa	4752
Equatorial Guinea	Countries in Africa	Angola	163.915
Equatorial Guinea	Countries in Africa	Benin	866.181
Equatorial Guinea	Countries in Africa	Togo	1424.1
Equatorial Guinea	Countries in Africa	Gambia	94.3312
Equatorial Guinea	Countries in Africa	The Republic of Congo	1654.53
Equatorial Guinea	Countries in Africa	The Democratic Republic of the Congo	139.24
Equatorial Guinea	Countries in Africa	Guinea-Bissau	594.032
Equatorial Guinea	Countries in Africa	Ghana	1183.5
Equatorial Guinea	Countries in Africa	Gabon	3798.58
Equatorial Guinea	Countries in Africa	Cameroon	3264.94
Equatorial Guinea	Countries in Africa	Ivory Coast	1586.23
Equatorial Guinea	Countries in Africa	Mali	833.684
Equatorial Guinea	Countries in Africa	Nigeria	1529.87
Equatorial Guinea	Countries in Africa	Senegal	1985.73
Equatorial Guinea	Countries in Africa	Sao Tome and Principe	920.692
Cape Verde	Countries in Africa	Angola	3830.77
Cape Verde	Countries in Africa	Botswana	1916.52
Cape Verde	Countries in Africa	The Republic of Congo	297.823
Cape Verde	Countries in Africa	The Democratic Republic of the Congo	316.01
Cape Verde	Countries in Africa	Gabon	1463.7
Cape Verde	Countries in Africa	Namibia	72.7506
Cape Verde	Countries in Africa	South Africa	822.584
Cape Verde	Countries in Africa	Senegal	1595.05
The Republic of Congo	Countries in Africa	Angola	1067.66
The Republic of Congo	Countries in Africa	Botswana	1547.93
The Republic of Congo	Countries in Africa	The Democratic Republic of the Congo	6998.49
The Republic of Congo	Countries in Africa	Zimbabwe	3280.57
The Republic of Congo	Countries in Africa	South Africa	3368.1
The Republic of Congo	Countries in Africa	Zambia	4023.13
The Democratic Republic of the Congo	Countries in Africa	The Republic of Congo	350.984
The Democratic Republic of the Congo	Countries in Africa	Gabon	1309.71
Angola	Countries in Africa	Botswana	62435.8
Angola	Countries in Africa	Cape Verde	1669.6
Angola	Countries in Africa	Gambia	861.424
Angola	Countries in Africa	The Republic of Congo	2662.38
Angola	Countries in Africa	The Democratic Republic of the Congo	1793.06
Angola	Countries in Africa	Guinea	8019.9
Angola	Countries in Africa	Guinea-Bissau	1286.61
Angola	Countries in Africa	Ghana	2395.3
Angola	Countries in Africa	Zimbabwe	4061.62
Angola	Countries in Africa	Ivory Coast	6798.99
Angola	Countries in Africa	Mozambique	4926.3
Angola	Countries in Africa	Namibia	73349.6
Angola	Countries in Africa	South Africa	50210.4
Angola	Countries in Africa	Nigeria	1649.93
Angola	Countries in Africa	Sierra Leone	376.476
Angola	Countries in Africa	Senegal	1136.35
Angola	Countries in Africa	Zambia	15491.9
Angola	Countries in Africa	Sao Tome and Principe	3944.21
Eritrea	Countries in Africa	Sudan	3801.71
Botswana	Countries in Africa	Zimbabwe	2951.1
Botswana	Countries in Africa	South Africa	14709.4
Botswana	Countries in Africa	Zambia	907.366
Egypt	Countries in Africa	Algeria	1273.23
Egypt	Countries in Africa	Ethiopia	4407.9
Egypt	Countries in Africa	Equatorial Guinea	330.515
Egypt	Countries in Africa	Eritrea	528.298
Egypt	Countries in Africa	Guinea	904.871
Egypt	Countries in Africa	Gabon	570.835
Egypt	Countries in Africa	Cameroon	4216.84
Egypt	Countries in Africa	Kenya	1961.2
Egypt	Countries in Africa	Libya	10198.3
Egypt	Countries in Africa	Mali	1859.36
Egypt	Countries in Africa	Morocco	5004.34
Egypt	Countries in Africa	South Sudan	1534.9
Egypt	Countries in Africa	Nigeria	3315.65
Egypt	Countries in Africa	Sudan	14413
Egypt	Countries in Africa	Tanzania	562.015
Egypt	Countries in Africa	Tunisia	1617.09
Egypt	Countries in Africa	Niger	8127.04
Egypt	Countries in Africa	Chad	8853.79
Algeria	Countries in Africa	Egypt	1514.51
Algeria	Countries in Africa	Burkina Faso	7213.28
Algeria	Countries in Africa	Ivory Coast	7399
Algeria	Countries in Africa	Mali	18938.4
Algeria	Countries in Africa	Mauritania	12757.2
Algeria	Countries in Africa	Morocco	6674.97
Algeria	Countries in Africa	Senegal	1893.99
Algeria	Countries in Africa	Tunisia	5392.4
Algeria	Countries in Africa	Niger	720.704
U.S.A	Countries outside Africa	Benin	78.7691
U.S.A	Countries outside Africa	Equatorial Guinea	78.7691
U.S.A	Countries outside Africa	Cape Verde	237.509
U.S.A	Countries outside Africa	Gambia	843.571
U.S.A	Countries outside Africa	The Republic of Congo	168.932
U.S.A	Countries outside Africa	The Democratic Republic of the Congo	224.491
U.S.A	Countries outside Africa	Guinea	6108.31
U.S.A	Countries outside Africa	Guinea-Bissau	2640.07
U.S.A	Countries outside Africa	Rwanda	824.772
U.S.A	Countries outside Africa	Mauritania	4820.06
U.S.A	Countries outside Africa	Senegal	7817.65
U.S.A	Countries outside Africa	Tanzania	3818.83
U.S.A	Countries outside Africa	Uganda	1911.74
Honduras	Countries outside Africa	Benin	2494.99
Honduras	Countries outside Africa	Burkina Faso	216.687
Honduras	Countries outside Africa	Togo	2290.43
Honduras	Countries outside Africa	Gambia	2079.71
Honduras	Countries outside Africa	Guinea	6102.62
Honduras	Countries outside Africa	Guinea-Bissau	310.569
Honduras	Countries outside Africa	Ghana	24347.1
Honduras	Countries outside Africa	Ivory Coast	15914.5
Honduras	Countries outside Africa	Liberia	7039.32
Honduras	Countries outside Africa	Mali	2402.92
Honduras	Countries outside Africa	Nigeria	13139.7
Honduras	Countries outside Africa	Sierra Leone	1642.86
Honduras	Countries outside Africa	Senegal	3844.08
Turkey	Countries outside Africa	Ethiopia	1216.03
Turkey	Countries outside Africa	Benin	1207.64
Turkey	Countries outside Africa	Togo	371.981
Turkey	Countries outside Africa	The Republic of Congo	551.97
Turkey	Countries outside Africa	The Democratic Republic of the Congo	165.899
Turkey	Countries outside Africa	Djibouti	349.6
Turkey	Countries outside Africa	Ghana	2752.66
Turkey	Countries outside Africa	Gabon	767.922
Turkey	Countries outside Africa	Zimbabwe	762.407
Turkey	Countries outside Africa	Ivory Coast	1362.63
Turkey	Countries outside Africa	Madagascar	820.788
Turkey	Countries outside Africa	Mauritius	453.167
Turkey	Countries outside Africa	Mauritania	621.771
Turkey	Countries outside Africa	South Africa	588.201
Turkey	Countries outside Africa	Senegal	474.059
Turkey	Countries outside Africa	Tanzania	943.617
Turkey	Countries outside Africa	Zambia	867.376
Turkey	Countries outside Africa	Somalia	1696.36
Turkey	Countries outside Africa	Uganda	264.454
People's Republic of Bangladesh	Countries outside Africa	Angola	6895.23
People's Republic of Bangladesh	Countries outside Africa	Botswana	3759.24
People's Republic of Bangladesh	Countries outside Africa	The Democratic Republic of the Congo	97.3951
People's Republic of Bangladesh	Countries outside Africa	Gabon	1251.74
People's Republic of Bangladesh	Countries outside Africa	Zimbabwe	1375.71
People's Republic of Bangladesh	Countries outside Africa	Namibia	243.512
People's Republic of Bangladesh	Countries outside Africa	South Africa	2715.05
People's Republic of Bangladesh	Countries outside Africa	Nigeria	581.457
People's Republic of Bangladesh	Countries outside Africa	Tanzania	1524.97
People's Republic of Bangladesh	Countries outside Africa	Zambia	1577.96
People's Republic of Bangladesh	Countries outside Africa	Uganda	453.677
Sweden	Countries outside Africa	Namibia	482.228
Sweden	Countries outside Africa	South Africa	799.457
France	Countries outside Africa	Ethiopia	2961.03
France	Countries outside Africa	Angola	913.706
France	Countries outside Africa	Benin	1859.79
France	Countries outside Africa	Burkina Faso	1945.31
France	Countries outside Africa	Equatorial Guinea	1795.53
France	Countries outside Africa	Togo	1982.07
France	Countries outside Africa	Gambia	825.853
France	Countries outside Africa	The Republic of Congo	2171.7
France	Countries outside Africa	The Democratic Republic of the Congo	2586.6
France	Countries outside Africa	Djibouti	639.222
France	Countries outside Africa	Guinea	7708.99
France	Countries outside Africa	Guinea-Bissau	2694.89
France	Countries outside Africa	Ghana	5141.69
France	Countries outside Africa	Gabon	1372.41
France	Countries outside Africa	Cameroon	7438.34
France	Countries outside Africa	Ivory Coast	10841
France	Countries outside Africa	Kenya	2458.32
France	Countries outside Africa	Malawi	3789.07
France	Countries outside Africa	Mali	5827.43
France	Countries outside Africa	Mauritania	6426.74
France	Countries outside Africa	Mozambique	413.969
France	Countries outside Africa	Nigeria	8008.42
France	Countries outside Africa	Senegal	8845.32
France	Countries outside Africa	Tanzania	751.317
France	Countries outside Africa	Niger	542.547
France	Countries outside Africa	Chad	831.644
France	Countries outside Africa	Central African	1456.83
France	Countries outside Africa	Zambia	4243.39
Belgium	Countries outside Africa	Benin	598.67
Belgium	Countries outside Africa	Togo	161.004
Belgium	Countries outside Africa	Ghana	1191.43
Belgium	Countries outside Africa	Ivory Coast	5037.83
Belgium	Countries outside Africa	Liberia	4273.1
Belgium	Countries outside Africa	Rwanda	648.268
Belgium	Countries outside Africa	Sierra Leone	1370.98
Belgium	Countries outside Africa	Tanzania	251.953
Belgium	Countries outside Africa	Uganda	940.003
The State of Qatar	Countries outside Africa	Rwanda	198.14
The State of Qatar	Countries outside Africa	Tanzania	97.1388
The State of Qatar	Countries outside Africa	Uganda	310.616
Jamaica	Countries outside Africa	Kenya	3047.46
Jamaica	Countries outside Africa	Rwanda	840.171
Jamaica	Countries outside Africa	Tanzania	1566.41
Jamaica	Countries outside Africa	Uganda	1168.84
The United Arab Emirates	Countries outside Africa	Ethiopia	2775.09
The United Arab Emirates	Countries outside Africa	Burkina Faso	1165.15
The United Arab Emirates	Countries outside Africa	Djibouti	581.314
The United Arab Emirates	Countries outside Africa	Kenya	7688.88
The United Arab Emirates	Countries outside Africa	Mali	2558.82
The United Arab Emirates	Countries outside Africa	Senegal	1959.17
The United Arab Emirates	Countries outside Africa	Tanzania	6387.39
The United Arab Emirates	Countries outside Africa	Somalia	1550.83
The United Arab Emirates	Countries outside Africa	Uganda	706.304
Holland	Countries outside Africa	The Republic of Congo	360.447
Holland	Countries outside Africa	The Democratic Republic of the Congo	524.26
Holland	Countries outside Africa	Zimbabwe	1973.79
Holland	Countries outside Africa	Kenya	949.495
Holland	Countries outside Africa	Malawi	754.768
Holland	Countries outside Africa	Mozambique	675.019
Holland	Countries outside Africa	South Africa	2698.28
Holland	Countries outside Africa	Tanzania	2435.2
Holland	Countries outside Africa	Zambia	763.313
The Kingdom of Cambodia	Countries outside Africa	Comoros	630.036
The Kingdom of Cambodia	Countries outside Africa	Tanzania	1081.1
Ukraine	Countries outside Africa	Comoros	171.157
Ukraine	Countries outside Africa	Madagascar	156.737
Russian Federation	Countries outside Africa	Equatorial Guinea	572.039
Russian Federation	Countries outside Africa	Cape Verde	39.4946
Russian Federation	Countries outside Africa	Gambia	258.621
Russian Federation	Countries outside Africa	The Republic of Congo	1475.93
Russian Federation	Countries outside Africa	The Democratic Republic of the Congo	1184.24
Russian Federation	Countries outside Africa	Guinea	326.567
Russian Federation	Countries outside Africa	Guinea-Bissau	806.937
Russian Federation	Countries outside Africa	Ghana	302.732
Russian Federation	Countries outside Africa	Gabon	3797.89
Russian Federation	Countries outside Africa	Cameroon	3233.39
Russian Federation	Countries outside Africa	Nigeria	277.332
Russian Federation	Countries outside Africa	Senegal	1031.27
Russian Federation	Countries outside Africa	Central African	67.2863
Russian Federation	Countries outside Africa	Sao Tome and Principe	391.359
Russian Federation	Countries outside Africa	Uganda	517.006
Republic of Trinidad and Tobago	Countries outside Africa	Benin	766.925
Republic of Trinidad and Tobago	Countries outside Africa	Equatorial Guinea	773.876
Republic of Trinidad and Tobago	Countries outside Africa	Gabon	84.2979
Republic of Trinidad and Tobago	Countries outside Africa	Nigeria	1716.82
Republic of Trinidad and Tobago	Countries outside Africa	Sao Tome and Principe	78.3153
The Kyrgyz Republic	Countries outside Africa	The Democratic Republic of the Congo	1043.99
The Kyrgyz Republic	Countries outside Africa	Zambia	2670.9
The State of Kuwait	Countries outside Africa	Ethiopia	656.03
The State of Kuwait	Countries outside Africa	Benin	178.099
The State of Kuwait	Countries outside Africa	Cameroon	408.666
The State of Kuwait	Countries outside Africa	South Sudan	1085.49
The State of Kuwait	Countries outside Africa	Nigeria	1014.24
The State of Kuwait	Countries outside Africa	Chad	192.954
The State of Kuwait	Countries outside Africa	Central African	732.235
