# Supplementary material for: Aviation carbon transfer and compensation of international routes in Africa from 2019 to 2021
Source: Sci Data. 2023 May 19;10:306. doi: 10.1038/s41597-023-02219-7 (PMC10198027; doi:10.1038/s41597-023-02219-7)
Supplement: Supplementary file 6 — The overall carbon transfer of African air routes in 2021 [file 41597_2023_2219_MOESM6_ESM.xlsx]

## Sheet: 2021 transfer
Carbon transfer out countries	Category of carbon transfer out countries	Carbon transfer to countries	Carbon emissions transfer(tons)
Rwanda	Countries in Africa	Benin	2536.84
Rwanda	Countries in Africa	Botswana	3286.06
Rwanda	Countries in Africa	Burkina Faso	418.246
Rwanda	Countries in Africa	Burundi	7037.7
Rwanda	Countries in Africa	Equatorial Guinea	955.94
Rwanda	Countries in Africa	Togo	176.17
Rwanda	Countries in Africa	The Republic of Congo	12860.5
Rwanda	Countries in Africa	The Democratic Republic of the Congo	74077.4
Rwanda	Countries in Africa	Ghana	3896.47
Rwanda	Countries in Africa	Gabon	7672.05
Rwanda	Countries in Africa	Zimbabwe	13351.2
Rwanda	Countries in Africa	Cameroon	30839.7
Rwanda	Countries in Africa	Kenya	7872.6
Rwanda	Countries in Africa	Mali	1133.75
Rwanda	Countries in Africa	Mozambique	237.82
Rwanda	Countries in Africa	South Africa	11644.5
Rwanda	Countries in Africa	South Sudan	1935.42
Rwanda	Countries in Africa	Nigeria	18899.6
Rwanda	Countries in Africa	Senegal	941.102
Rwanda	Countries in Africa	Tanzania	21559
Rwanda	Countries in Africa	Uganda	9617.95
Rwanda	Countries in Africa	Mauritania	118.844
Rwanda	Countries in Africa	Tunisia	3296
Rwanda	Countries in Africa	Zambia	20884.1
Rwanda	Countries in Africa	Central African	6421.09
Ethiopia	Countries in Africa	Egypt	15633.5
Ethiopia	Countries in Africa	Angola	3309.12
Ethiopia	Countries in Africa	Benin	7580.23
Ethiopia	Countries in Africa	Botswana	10128.6
Ethiopia	Countries in Africa	Burkina Faso	30501.3
Ethiopia	Countries in Africa	Burundi	8233.95
Ethiopia	Countries in Africa	Equatorial Guinea	565.801
Ethiopia	Countries in Africa	Togo	4602
Ethiopia	Countries in Africa	The Republic of Congo	3903.17
Ethiopia	Countries in Africa	The Democratic Republic of the Congo	71284.5
Ethiopia	Countries in Africa	Djibouti	8030.68
Ethiopia	Countries in Africa	Guinea	7986.15
Ethiopia	Countries in Africa	Ghana	14883.1
Ethiopia	Countries in Africa	Gabon	4554.6
Ethiopia	Countries in Africa	Zimbabwe	52057.9
Ethiopia	Countries in Africa	Cameroon	72083.3
Ethiopia	Countries in Africa	Comoros	2219.4
Ethiopia	Countries in Africa	Ivory Coast	25396.5
Ethiopia	Countries in Africa	Kenya	153424
Ethiopia	Countries in Africa	Liberia	4153.74
Ethiopia	Countries in Africa	Rwanda	9797.05
Ethiopia	Countries in Africa	Madagascar	569.283
Ethiopia	Countries in Africa	Malawi	18268.7
Ethiopia	Countries in Africa	Mali	22778.8
Ethiopia	Countries in Africa	Mozambique	28494.9
Ethiopia	Countries in Africa	Namibia	3850.36
Ethiopia	Countries in Africa	South Africa	35279.9
Ethiopia	Countries in Africa	South Sudan	178313
Ethiopia	Countries in Africa	Niger	21522.1
Ethiopia	Countries in Africa	Nigeria	142375
Ethiopia	Countries in Africa	Sierra Leone	7811.62
Ethiopia	Countries in Africa	Senegal	14703
Ethiopia	Countries in Africa	Sudan	73453.2
Ethiopia	Countries in Africa	Somalia	13156.4
Ethiopia	Countries in Africa	Tanzania	112596
Ethiopia	Countries in Africa	Uganda	34108.3
Ethiopia	Countries in Africa	Eritrea	3189.93
Ethiopia	Countries in Africa	Chad	62533.2
Ethiopia	Countries in Africa	Zambia	70443.1
Ethiopia	Countries in Africa	Central African	120622
Ethiopia	Countries in Africa	Seychelles	636.39
Kenya	Countries in Africa	Ethiopia	3119.91
Kenya	Countries in Africa	Botswana	3562.83
Kenya	Countries in Africa	Burkina Faso	379.883
Kenya	Countries in Africa	Burundi	991.326
Kenya	Countries in Africa	Equatorial Guinea	79.2318
Kenya	Countries in Africa	Gambia	77.7552
Kenya	Countries in Africa	The Republic of Congo	3612.34
Kenya	Countries in Africa	The Democratic Republic of the Congo	43277.3
Kenya	Countries in Africa	Guinea	2222.94
Kenya	Countries in Africa	Guinea-Bissau	171.138
Kenya	Countries in Africa	Ghana	5911.19
Kenya	Countries in Africa	Zimbabwe	12497.4
Kenya	Countries in Africa	Cameroon	16856.2
Kenya	Countries in Africa	Comoros	443.174
Kenya	Countries in Africa	Ivory Coast	8489.23
Kenya	Countries in Africa	Liberia	2760.86
Kenya	Countries in Africa	Rwanda	1605.81
Kenya	Countries in Africa	Malawi	8584.75
Kenya	Countries in Africa	Mozambique	6606.32
Kenya	Countries in Africa	South Africa	15040.5
Kenya	Countries in Africa	South Sudan	2187.94
Kenya	Countries in Africa	Nigeria	5399.32
Kenya	Countries in Africa	Sierra Leone	2036.68
Kenya	Countries in Africa	Senegal	1220.98
Kenya	Countries in Africa	Somalia	3924.69
Kenya	Countries in Africa	Tanzania	52021.5
Kenya	Countries in Africa	Uganda	18359.5
Kenya	Countries in Africa	Zambia	22735.8
Kenya	Countries in Africa	Central African	4691.92
Kenya	Countries in Africa	Seychelles	218.941
South Africa	Countries in Africa	Angola	7090.08
South Africa	Countries in Africa	Botswana	35780.6
South Africa	Countries in Africa	The Democratic Republic of the Congo	891.38
South Africa	Countries in Africa	Zimbabwe	35545.3
South Africa	Countries in Africa	Madagascar	1332.57
South Africa	Countries in Africa	Malawi	494.181
South Africa	Countries in Africa	Mozambique	14834.5
South Africa	Countries in Africa	Namibia	13314.8
South Africa	Countries in Africa	Tanzania	5284.72
South Africa	Countries in Africa	Uganda	799.343
South Africa	Countries in Africa	Zambia	13472.5
South Africa	Countries in Africa	Swaziland	1323.34
Zambia	Countries in Africa	Botswana	2703.98
Zambia	Countries in Africa	Zimbabwe	7237.83
Zambia	Countries in Africa	South Africa	6700.67
Zambia	Countries in Africa	Tanzania	900.775
Zambia	Countries in Africa	Uganda	260.35
Burkina Faso	Countries in Africa	Benin	1775.65
Burkina Faso	Countries in Africa	Togo	2603.23
Burkina Faso	Countries in Africa	Ghana	5653.06
Burkina Faso	Countries in Africa	Gabon	542.461
Burkina Faso	Countries in Africa	Ivory Coast	2896.85
Burkina Faso	Countries in Africa	Kenya	1750.38
Burkina Faso	Countries in Africa	Mali	13341.7
Burkina Faso	Countries in Africa	Niger	440.003
Burkina Faso	Countries in Africa	Senegal	6781.22
Burkina Faso	Countries in Africa	Tanzania	1279.02
Mauritania	Countries in Africa	Algeria	3855.26
Mauritania	Countries in Africa	Benin	5828.1
Mauritania	Countries in Africa	Burkina Faso	6841.69
Mauritania	Countries in Africa	Togo	2954.63
Mauritania	Countries in Africa	Gambia	225.477
Mauritania	Countries in Africa	The Republic of Congo	2806.98
Mauritania	Countries in Africa	Guinea	1084.59
Mauritania	Countries in Africa	Guinea-Bissau	632.484
Mauritania	Countries in Africa	Ghana	9017.75
Mauritania	Countries in Africa	Gabon	4585.86
Mauritania	Countries in Africa	Ivory Coast	2920.1
Mauritania	Countries in Africa	Mali	27362.4
Mauritania	Countries in Africa	Morocco	12783.1
Mauritania	Countries in Africa	Senegal	16903
Mauritania	Countries in Africa	Tunisia	3727.48
Senegal	Countries in Africa	Benin	3677.18
Senegal	Countries in Africa	Burkina Faso	2478.98
Senegal	Countries in Africa	Equatorial Guinea	1127.06
Senegal	Countries in Africa	Togo	1329.76
Senegal	Countries in Africa	Cape Verde	318.554
Senegal	Countries in Africa	Gambia	3013.81
Senegal	Countries in Africa	Guinea	15146.2
Senegal	Countries in Africa	Guinea-Bissau	3408.98
Senegal	Countries in Africa	Ghana	5979.24
Senegal	Countries in Africa	Gabon	1291.95
Senegal	Countries in Africa	Cameroon	11491.6
Senegal	Countries in Africa	Ivory Coast	13765.3
Senegal	Countries in Africa	Mali	12202.3
Senegal	Countries in Africa	Morocco	18783
Senegal	Countries in Africa	Nigeria	12232.1
Senegal	Countries in Africa	Mauritania	5696.23
Libya	Countries in Africa	Egypt	9697.9
Libya	Countries in Africa	Sudan	5356.82
Libya	Countries in Africa	Tunisia	18660.6
Tunisia	Countries in Africa	Algeria	37071.6
Tunisia	Countries in Africa	Burkina Faso	4488.72
Tunisia	Countries in Africa	Guinea	1749.96
Tunisia	Countries in Africa	Ghana	1571.74
Tunisia	Countries in Africa	Ivory Coast	5750.41
Tunisia	Countries in Africa	Libya	1168.32
Tunisia	Countries in Africa	Mali	12852.5
Tunisia	Countries in Africa	Niger	827.449
Tunisia	Countries in Africa	Senegal	1560.69
Tunisia	Countries in Africa	Mauritania	10227.2
Ivory Coast	Countries in Africa	Algeria	594.237
Ivory Coast	Countries in Africa	Angola	384.962
Ivory Coast	Countries in Africa	Benin	4390.79
Ivory Coast	Countries in Africa	Burkina Faso	18814.1
Ivory Coast	Countries in Africa	Togo	3670.54
Ivory Coast	Countries in Africa	Gambia	255.599
Ivory Coast	Countries in Africa	The Republic of Congo	4912.17
Ivory Coast	Countries in Africa	The Democratic Republic of the Congo	1595.24
Ivory Coast	Countries in Africa	Guinea	10269.1
Ivory Coast	Countries in Africa	Guinea-Bissau	613.438
Ivory Coast	Countries in Africa	Ghana	34014.2
Ivory Coast	Countries in Africa	Gabon	2073.74
Ivory Coast	Countries in Africa	Cameroon	10923.6
Ivory Coast	Countries in Africa	Liberia	6203.62
Ivory Coast	Countries in Africa	Mali	7236.12
Ivory Coast	Countries in Africa	Morocco	1202.53
Ivory Coast	Countries in Africa	Niger	6080.5
Ivory Coast	Countries in Africa	Nigeria	15127.6
Ivory Coast	Countries in Africa	Sierra Leone	6342.19
Ivory Coast	Countries in Africa	Senegal	4142.68
Ivory Coast	Countries in Africa	Mauritania	169.782
Uganda	Countries in Africa	Botswana	290.045
Uganda	Countries in Africa	Burundi	697.87
Uganda	Countries in Africa	The Democratic Republic of the Congo	3874.33
Uganda	Countries in Africa	Zimbabwe	1924.33
Uganda	Countries in Africa	Kenya	11064.1
Uganda	Countries in Africa	Rwanda	328.582
Uganda	Countries in Africa	South Africa	1466.11
Uganda	Countries in Africa	South Sudan	1982.03
Uganda	Countries in Africa	Somalia	1910.81
Uganda	Countries in Africa	Tanzania	6829.99
Uganda	Countries in Africa	Zambia	2189.28
Mozambique	Countries in Africa	Zimbabwe	1621.04
Mozambique	Countries in Africa	Kenya	2477.48
Mozambique	Countries in Africa	Malawi	1275.17
Mozambique	Countries in Africa	South Africa	17323.4
Mozambique	Countries in Africa	Tanzania	5407.9
Mozambique	Countries in Africa	Zambia	2287.94
Mozambique	Countries in Africa	Swaziland	3304.54
Tanzania	Countries in Africa	Burundi	123.869
Tanzania	Countries in Africa	Zimbabwe	2096.59
Tanzania	Countries in Africa	Comoros	234.467
Tanzania	Countries in Africa	Kenya	6941.72
Tanzania	Countries in Africa	Rwanda	3057.2
Tanzania	Countries in Africa	Malawi	434.794
Tanzania	Countries in Africa	Mozambique	612.857
Tanzania	Countries in Africa	Uganda	7797.76
Tanzania	Countries in Africa	Zambia	2053.7
Morocco	Countries in Africa	Algeria	30258.1
Morocco	Countries in Africa	Egypt	1883.81
Morocco	Countries in Africa	Benin	1558.72
Morocco	Countries in Africa	Botswana	4657.25
Morocco	Countries in Africa	Burkina Faso	5716.94
Morocco	Countries in Africa	Equatorial Guinea	153.722
Morocco	Countries in Africa	Gambia	1753.78
Morocco	Countries in Africa	Guinea	2467.27
Morocco	Countries in Africa	Guinea-Bissau	884.092
Morocco	Countries in Africa	Ghana	2429.5
Morocco	Countries in Africa	Gabon	349.493
Morocco	Countries in Africa	Zimbabwe	23470.4
Morocco	Countries in Africa	Ivory Coast	4679.66
Morocco	Countries in Africa	Libya	1063.77
Morocco	Countries in Africa	Mali	33397.4
Morocco	Countries in Africa	South Africa	25440.1
Morocco	Countries in Africa	Niger	3433.55
Morocco	Countries in Africa	Nigeria	5463.28
Morocco	Countries in Africa	Senegal	8592.14
Morocco	Countries in Africa	Mauritania	35702.6
Morocco	Countries in Africa	Tunisia	14343.8
Togo	Countries in Africa	Angola	9887.53
Togo	Countries in Africa	Benin	13052
Togo	Countries in Africa	Botswana	5748.43
Togo	Countries in Africa	Burkina Faso	35018.4
Togo	Countries in Africa	Gambia	7086.16
Togo	Countries in Africa	The Republic of Congo	17574.4
Togo	Countries in Africa	The Democratic Republic of the Congo	6396.63
Togo	Countries in Africa	Guinea	20680.5
Togo	Countries in Africa	Guinea-Bissau	8296.54
Togo	Countries in Africa	Ghana	54735
Togo	Countries in Africa	Gabon	12633.7
Togo	Countries in Africa	Cameroon	26424.8
Togo	Countries in Africa	Ivory Coast	35441.8
Togo	Countries in Africa	Liberia	8378.06
Togo	Countries in Africa	Mali	11156.6
Togo	Countries in Africa	Namibia	894.803
Togo	Countries in Africa	South Africa	2590.94
Togo	Countries in Africa	Niger	12266.4
Togo	Countries in Africa	Nigeria	50150.9
Togo	Countries in Africa	Sierra Leone	12139.1
Togo	Countries in Africa	Senegal	16349.7
Togo	Countries in Africa	Chad	1841.14
Togo	Countries in Africa	Central African	4428.3
Seychelles	Countries in Africa	Mauritius	623.168
Seychelles	Countries in Africa	Mozambique	6109.85
Seychelles	Countries in Africa	South Africa	8014.6
Namibia	Countries in Africa	Botswana	19294.1
Namibia	Countries in Africa	Zimbabwe	683.239
Namibia	Countries in Africa	South Africa	14883.9
Namibia	Countries in Africa	Zambia	370.029
Malawi	Countries in Africa	Zimbabwe	7518.66
Malawi	Countries in Africa	Kenya	960.536
Malawi	Countries in Africa	Mozambique	12255.4
Malawi	Countries in Africa	South Africa	8098.34
Malawi	Countries in Africa	Tanzania	10403.3
Malawi	Countries in Africa	Zambia	3591.18
Mauritius	Countries in Africa	Kenya	1242.48
Mauritius	Countries in Africa	Madagascar	7551.03
Mauritius	Countries in Africa	Mauritius	3592.49
Mauritius	Countries in Africa	Mozambique	629.476
Mauritius	Countries in Africa	South Africa	3749
Mauritius	Countries in Africa	Swaziland	292.257
Madagascar	Countries in Africa	Comoros	170.24
Madagascar	Countries in Africa	Madagascar	729.684
Zimbabwe	Countries in Africa	Botswana	1178.94
Zimbabwe	Countries in Africa	Malawi	625.511
Zimbabwe	Countries in Africa	Mozambique	1702.59
Zimbabwe	Countries in Africa	South Africa	7765.16
Zimbabwe	Countries in Africa	Tanzania	2477.73
Angola	Countries in Africa	Botswana	7570.75
Angola	Countries in Africa	Cape Verde	305.005
Angola	Countries in Africa	Gambia	190.141
Angola	Countries in Africa	Guinea	1498.87
Angola	Countries in Africa	Guinea-Bissau	248.801
Angola	Countries in Africa	Ghana	485.465
Angola	Countries in Africa	Zimbabwe	454.574
Angola	Countries in Africa	Ivory Coast	1221.75
Angola	Countries in Africa	Namibia	10911.6
Angola	Countries in Africa	South Africa	7615.12
Angola	Countries in Africa	Senegal	250.824
Angola	Countries in Africa	Zambia	1785.64
Angola	Countries in Africa	Sao Tome and Principe	944.8
Cape Verde	Countries in Africa	Benin	978.723
Cape Verde	Countries in Africa	Togo	1002.03
Cape Verde	Countries in Africa	Guinea	5072.27
Cape Verde	Countries in Africa	Guinea-Bissau	1118.54
Cape Verde	Countries in Africa	Ghana	2819.65
Cape Verde	Countries in Africa	Ivory Coast	4629.51
Cape Verde	Countries in Africa	Mali	403.917
Cape Verde	Countries in Africa	Nigeria	2264.86
Cape Verde	Countries in Africa	Senegal	3360.93
Botswana	Countries in Africa	Zimbabwe	370.911
Botswana	Countries in Africa	South Africa	8304.2
Botswana	Countries in Africa	Zambia	115.105
The Republic of Congo	Countries in Africa	Angola	5802.61
The Republic of Congo	Countries in Africa	Botswana	3111.43
The Republic of Congo	Countries in Africa	The Democratic Republic of the Congo	2931.1
The Republic of Congo	Countries in Africa	Kenya	373.96
The Republic of Congo	Countries in Africa	Rwanda	238.554
The Republic of Congo	Countries in Africa	Namibia	134.944
The Republic of Congo	Countries in Africa	South Africa	1379.97
The Republic of Congo	Countries in Africa	Tanzania	486.822
Sudan	Countries in Africa	Egypt	30620.7
Sudan	Countries in Africa	South Sudan	15683.1
Sudan	Countries in Africa	Nigeria	765.328
Sudan	Countries in Africa	Uganda	2309.85
Sudan	Countries in Africa	Chad	5130.78
Egypt	Countries in Africa	Ethiopia	14251.5
Egypt	Countries in Africa	Benin	865.102
Egypt	Countries in Africa	Botswana	887.648
Egypt	Countries in Africa	Burundi	836.56
Egypt	Countries in Africa	Togo	723.54
Egypt	Countries in Africa	The Democratic Republic of the Congo	8821.33
Egypt	Countries in Africa	Ghana	1576.3
Egypt	Countries in Africa	Zimbabwe	3512.28
Egypt	Countries in Africa	Cameroon	2467.34
Egypt	Countries in Africa	Kenya	11137.8
Egypt	Countries in Africa	Libya	14538.9
Egypt	Countries in Africa	Rwanda	1311.98
Egypt	Countries in Africa	Morocco	6228.77
Egypt	Countries in Africa	South Africa	5986.57
Egypt	Countries in Africa	South Sudan	11549.8
Egypt	Countries in Africa	Niger	11769.1
Egypt	Countries in Africa	Nigeria	14160
Egypt	Countries in Africa	Sudan	58234.8
Egypt	Countries in Africa	Tanzania	3072.92
Egypt	Countries in Africa	Uganda	2878.18
Egypt	Countries in Africa	Tunisia	6127.73
Egypt	Countries in Africa	Eritrea	2132.55
Egypt	Countries in Africa	Chad	15577.7
Egypt	Countries in Africa	Zambia	2669.33
Algeria	Countries in Africa	Egypt	1785.78
Algeria	Countries in Africa	Burkina Faso	4329.95
Algeria	Countries in Africa	Ivory Coast	3918.83
Algeria	Countries in Africa	Mali	14151.2
Algeria	Countries in Africa	Morocco	13980.9
Algeria	Countries in Africa	Niger	1039.11
Algeria	Countries in Africa	Senegal	1952.13
Algeria	Countries in Africa	Mauritania	13186.4
Algeria	Countries in Africa	Tunisia	10176
U.S.A	Countries outside Africa	Angola	696.256
U.S.A	Countries outside Africa	Botswana	145.022
U.S.A	Countries outside Africa	Burkina Faso	1502.05
U.S.A	Countries outside Africa	Burundi	697.709
U.S.A	Countries outside Africa	Cape Verde	107.125
U.S.A	Countries outside Africa	Gambia	258.908
U.S.A	Countries outside Africa	The Republic of Congo	799.917
U.S.A	Countries outside Africa	The Democratic Republic of the Congo	1183.28
U.S.A	Countries outside Africa	Guinea	2647.19
U.S.A	Countries outside Africa	Guinea-Bissau	775.429
U.S.A	Countries outside Africa	Ghana	5467.78
U.S.A	Countries outside Africa	Zimbabwe	962.167
U.S.A	Countries outside Africa	Ivory Coast	633.295
U.S.A	Countries outside Africa	Kenya	518.841
U.S.A	Countries outside Africa	Rwanda	5241.64
U.S.A	Countries outside Africa	South Africa	733.055
U.S.A	Countries outside Africa	South Sudan	297.138
U.S.A	Countries outside Africa	Sierra Leone	643.852
U.S.A	Countries outside Africa	Senegal	2114.57
U.S.A	Countries outside Africa	Tanzania	8007.7
U.S.A	Countries outside Africa	Uganda	10773.3
U.S.A	Countries outside Africa	Mauritania	810.001
U.S.A	Countries outside Africa	Zambia	1094.64
France	Countries outside Africa	Ethiopia	3454.53
France	Countries outside Africa	Benin	8940.62
France	Countries outside Africa	Botswana	459.349
France	Countries outside Africa	Burkina Faso	10418.6
France	Countries outside Africa	Togo	7432.2
France	Countries outside Africa	Gambia	290.754
France	Countries outside Africa	The Republic of Congo	1672.15
France	Countries outside Africa	The Democratic Republic of the Congo	2299.66
France	Countries outside Africa	Djibouti	680.214
France	Countries outside Africa	Guinea	9064.62
France	Countries outside Africa	Guinea-Bissau	948.775
France	Countries outside Africa	Ghana	15550
France	Countries outside Africa	Gabon	2840.5
France	Countries outside Africa	Zimbabwe	1654.87
France	Countries outside Africa	Cameroon	3239.14
France	Countries outside Africa	Ivory Coast	480.679
France	Countries outside Africa	Kenya	2558.4
France	Countries outside Africa	Liberia	7237.28
France	Countries outside Africa	Rwanda	2366.72
France	Countries outside Africa	Malawi	3081.9
France	Countries outside Africa	Mali	13837.5
France	Countries outside Africa	Mozambique	3013.96
France	Countries outside Africa	South Africa	1269.39
France	Countries outside Africa	Niger	2214.43
France	Countries outside Africa	Nigeria	2840.12
France	Countries outside Africa	Senegal	4568.61
France	Countries outside Africa	Tanzania	1427.89
France	Countries outside Africa	Uganda	4020.07
France	Countries outside Africa	Mauritania	2125.53
France	Countries outside Africa	Chad	349.408
France	Countries outside Africa	Zambia	1829.35
France	Countries outside Africa	Central African	2882.09
Turkey	Countries outside Africa	Ethiopia	4365.67
Turkey	Countries outside Africa	Benin	3526.43
Turkey	Countries outside Africa	Botswana	243.356
Turkey	Countries outside Africa	Burkina Faso	10068.5
Turkey	Countries outside Africa	Togo	855.175
Turkey	Countries outside Africa	The Republic of Congo	1245.85
Turkey	Countries outside Africa	The Democratic Republic of the Congo	371.868
Turkey	Countries outside Africa	Djibouti	1952.16
Turkey	Countries outside Africa	Guinea	5035.54
Turkey	Countries outside Africa	Ghana	6328.3
Turkey	Countries outside Africa	Gabon	1730.69
Turkey	Countries outside Africa	Zimbabwe	1614.57
Turkey	Countries outside Africa	Ivory Coast	3882.76
Turkey	Countries outside Africa	Rwanda	2024.54
Turkey	Countries outside Africa	Mali	8551.44
Turkey	Countries outside Africa	South Africa	1229.88
Turkey	Countries outside Africa	Niger	1640.9
Turkey	Countries outside Africa	Sierra Leone	2901.81
Turkey	Countries outside Africa	Senegal	3599.57
Turkey	Countries outside Africa	Somalia	6787.17
Turkey	Countries outside Africa	Tanzania	2885.99
Turkey	Countries outside Africa	Uganda	3596.64
Turkey	Countries outside Africa	Mauritania	1208.72
Turkey	Countries outside Africa	Zambia	1836.87
Holland	Countries outside Africa	Egypt	1070.84
Holland	Countries outside Africa	Ethiopia	625.037
Holland	Countries outside Africa	Benin	3633.85
Holland	Countries outside Africa	Burkina Faso	3282.82
Holland	Countries outside Africa	Equatorial Guinea	253.237
Holland	Countries outside Africa	Togo	5459.92
Holland	Countries outside Africa	Gambia	112.292
Holland	Countries outside Africa	The Republic of Congo	1220.42
Holland	Countries outside Africa	The Democratic Republic of the Congo	2185.75
Holland	Countries outside Africa	Guinea	4836.57
Holland	Countries outside Africa	Guinea-Bissau	366.425
Holland	Countries outside Africa	Ghana	12787
Holland	Countries outside Africa	Gabon	1668.25
Holland	Countries outside Africa	Zimbabwe	4221.88
Holland	Countries outside Africa	Cameroon	846.943
Holland	Countries outside Africa	Ivory Coast	2789.35
Holland	Countries outside Africa	Kenya	3998.15
Holland	Countries outside Africa	Liberia	5463.23
Holland	Countries outside Africa	Rwanda	2968.16
Holland	Countries outside Africa	Malawi	2591.73
Holland	Countries outside Africa	Mali	2316.52
Holland	Countries outside Africa	Mozambique	3625.57
Holland	Countries outside Africa	South Africa	638.361
Holland	Countries outside Africa	South Sudan	94.0589
Holland	Countries outside Africa	Niger	2262.28
Holland	Countries outside Africa	Nigeria	5466.39
Holland	Countries outside Africa	Sierra Leone	1690.26
Holland	Countries outside Africa	Senegal	1202.7
Holland	Countries outside Africa	Sudan	1275.36
Holland	Countries outside Africa	Tanzania	8155.29
Holland	Countries outside Africa	Uganda	5209.4
Holland	Countries outside Africa	Mauritania	810.001
Holland	Countries outside Africa	Zambia	2595.53
Holland	Countries outside Africa	Central African	188.3
Holland	Countries outside Africa	Sao Tome and Principe	697.459
Belgium	Countries outside Africa	Angola	1428.88
Belgium	Countries outside Africa	Benin	2281.23
Belgium	Countries outside Africa	Burundi	1480.07
Belgium	Countries outside Africa	Togo	2047.58
Belgium	Countries outside Africa	Gambia	2353.12
Belgium	Countries outside Africa	The Republic of Congo	249.668
Belgium	Countries outside Africa	The Democratic Republic of the Congo	637.763
Belgium	Countries outside Africa	Ghana	10321.7
Belgium	Countries outside Africa	Ivory Coast	3420.26
Belgium	Countries outside Africa	Rwanda	4054.1
Belgium	Countries outside Africa	Senegal	2439.48
Belgium	Countries outside Africa	Tanzania	2247.66
Belgium	Countries outside Africa	Uganda	6832.19
Canada	Countries outside Africa	Angola	696.256
Canada	Countries outside Africa	Burundi	697.709
Canada	Countries outside Africa	The Republic of Congo	124.984
Canada	Countries outside Africa	The Democratic Republic of the Congo	300.222
Canada	Countries outside Africa	Djibouti	144.039
Canada	Countries outside Africa	Kenya	1937.92
Canada	Countries outside Africa	Rwanda	2874.92
Canada	Countries outside Africa	Somalia	2474.48
Canada	Countries outside Africa	Tanzania	1781.3
Canada	Countries outside Africa	Uganda	4994.41
The Federal Republic of Germany	Countries outside Africa	Angola	696.256
The Federal Republic of Germany	Countries outside Africa	Equatorial Guinea	342.974
The Federal Republic of Germany	Countries outside Africa	The Republic of Congo	124.984
The Federal Republic of Germany	Countries outside Africa	The Democratic Republic of the Congo	300.222
The Federal Republic of Germany	Countries outside Africa	Ghana	1213.07
The Federal Republic of Germany	Countries outside Africa	Ivory Coast	633.295
The Federal Republic of Germany	Countries outside Africa	Rwanda	2802.97
The Federal Republic of Germany	Countries outside Africa	Nigeria	1251.41
The Federal Republic of Germany	Countries outside Africa	Tanzania	1491.87
The Federal Republic of Germany	Countries outside Africa	Uganda	4530.41
The State of Qatar	Countries outside Africa	Ethiopia	2863.53
The State of Qatar	Countries outside Africa	Djibouti	714.077
The State of Qatar	Countries outside Africa	Ghana	3571.92
The State of Qatar	Countries outside Africa	Ivory Coast	2083.22
The State of Qatar	Countries outside Africa	Rwanda	2772.22
The State of Qatar	Countries outside Africa	Somalia	3885.46
The State of Qatar	Countries outside Africa	Tanzania	1208.77
The State of Qatar	Countries outside Africa	Uganda	4171.85
Kingdom of Saudi Arabia	Countries outside Africa	Ethiopia	4357.61
Kingdom of Saudi Arabia	Countries outside Africa	Kenya	2900.56
The United Arab Emirates	Countries outside Africa	Gambia	902.867
The United Arab Emirates	Countries outside Africa	Guinea	4847.88
The United Arab Emirates	Countries outside Africa	Guinea-Bissau	2494.36
The United Arab Emirates	Countries outside Africa	Ghana	11739.6
The United Arab Emirates	Countries outside Africa	Zimbabwe	14522.7
The United Arab Emirates	Countries outside Africa	Ivory Coast	6854.84
The United Arab Emirates	Countries outside Africa	Kenya	4395.29
The United Arab Emirates	Countries outside Africa	Senegal	5276.36
The United Arab Emirates	Countries outside Africa	Somalia	4535.49
The United Arab Emirates	Countries outside Africa	Zambia	6308.07
The Kingdom of Spain	Countries outside Africa	Botswana	2727.54
The Kingdom of Spain	Countries outside Africa	Zimbabwe	11440
The Kingdom of Spain	Countries outside Africa	South Africa	8661.2
The Kingdom of Spain	Countries outside Africa	Zambia	5408.83
Portugal	Countries outside Africa	Ghana	599.55
Portugal	Countries outside Africa	Sao Tome and Principe	633.356
Honduras	Countries outside Africa	Angola	12622.4
Honduras	Countries outside Africa	Benin	3391.5
Honduras	Countries outside Africa	Botswana	6756.99
Honduras	Countries outside Africa	Burkina Faso	1011.92
Honduras	Countries outside Africa	Togo	3220.61
Honduras	Countries outside Africa	Gambia	2201.84
Honduras	Countries outside Africa	Guinea	7696.38
Honduras	Countries outside Africa	Guinea-Bissau	307.367
Honduras	Countries outside Africa	Ghana	15360.5
Honduras	Countries outside Africa	Gabon	2291.43
Honduras	Countries outside Africa	Ivory Coast	11633.2
Honduras	Countries outside Africa	Liberia	1978.6
Honduras	Countries outside Africa	Mali	6108.22
Honduras	Countries outside Africa	Namibia	445.773
Honduras	Countries outside Africa	South Africa	2937.18
Honduras	Countries outside Africa	Nigeria	10418.6
Honduras	Countries outside Africa	Sierra Leone	1471.65
Honduras	Countries outside Africa	Senegal	10153
Sweden	Countries outside Africa	Botswana	1434.57
Sweden	Countries outside Africa	Namibia	1141.57
Sweden	Countries outside Africa	South Africa	905.228
The Sultanate of Oman	Countries outside Africa	Namibia	2116.03
The Sultanate of Oman	Countries outside Africa	South Africa	1788.86
The Republic of India	Countries outside Africa	Comoros	147.912
The Republic of India	Countries outside Africa	Tanzania	226.22
Union Of Myanmar	Countries outside Africa	Comoros	106.841
Union Of Myanmar	Countries outside Africa	Tanzania	257.195
The Republic of Iceland	Countries outside Africa	Malawi	544.739
The Republic of Iceland	Countries outside Africa	Zambia	522.194
The Republic of Lebanon	Countries outside Africa	Benin	1101.49
The Republic of Lebanon	Countries outside Africa	Togo	555.455
The Republic of Lebanon	Countries outside Africa	Ghana	5631.43
The Republic of Lebanon	Countries outside Africa	Ivory Coast	3092.01
The Republic of Lebanon	Countries outside Africa	Nigeria	1539.26
Russian Federation	Countries outside Africa	Cape Verde	374.157
Russian Federation	Countries outside Africa	Gambia	319.568
Russian Federation	Countries outside Africa	Guinea	1468.74
Russian Federation	Countries outside Africa	Guinea-Bissau	976.419
Russian Federation	Countries outside Africa	Sierra Leone	322.135
Russian Federation	Countries outside Africa	Senegal	1739.6
The Kyrgyz Republic	Countries outside Africa	The Democratic Republic of the Congo	474.855
The Kyrgyz Republic	Countries outside Africa	Zambia	1777.58
The United States of Mexico	Countries outside Africa	The Republic of Congo	574.23
The United States of Mexico	Countries outside Africa	Gabon	3362.38
Republic of Singapore	Countries outside Africa	Benin	279.14
Republic of Singapore	Countries outside Africa	Togo	90.35
Republic of Singapore	Countries outside Africa	Ghana	668.59
Republic of Singapore	Countries outside Africa	Ivory Coast	316.786
Swiss Confederation	Countries outside Africa	Angola	696.256
Swiss Confederation	Countries outside Africa	The Republic of Congo	124.984
Swiss Confederation	Countries outside Africa	The Democratic Republic of the Congo	300.222
Republic of Trinidad and Tobago	Countries outside Africa	Equatorial Guinea	2215.1
Republic of Trinidad and Tobago	Countries outside Africa	Togo	627.606
Republic of Trinidad and Tobago	Countries outside Africa	The Republic of Congo	508.988
Republic of Trinidad and Tobago	Countries outside Africa	Gabon	1206.97
Republic of Trinidad and Tobago	Countries outside Africa	Cameroon	1559.47
Republic of Trinidad and Tobago	Countries outside Africa	Nigeria	499.929
Republic of Trinidad and Tobago	Countries outside Africa	Sao Tome and Principe	150.192
Norway	Countries outside Africa	South Sudan	10350.1
Norway	Countries outside Africa	Sudan	13601.5
